# Supplementary material for: rac-(2R,3S)-2-Phenyl-3-(3-phenyl-1,2,3,4-tetra­hydro­quinoxalin-2-yl)quinoxaline
Source: Acta Crystallogr Sect E Struct Rep Online. 2008 Jun 7;64(Pt 7):o1205–6. doi: 10.1107/S1600536808015481 (PMC2961777; doi:10.1107/S1600536808015481)
Supplement: Supplementary file 1 [file e-64-o1205-sup1.cif]

##############################################################################
###                                                                        ###
###        Electronic paper (Acta Crystallographica Section E)             ###
###                                                                        ###
##############################################################################
#                                                                            #
# This CIF contains the data in a paper accepted for publication in Acta     #
# Crystallographica Section E. It conforms to the requirements of Notes      #
# for Authors for Section E, and has been peer reviewed under the auspices   #
# of the IUCr Commission on Journals.                                        #
#                                                                            #
# Full details of the Crystallographic Information File format               #
# are given in the paper "The Crystallographic Information File (CIF):       #
# a New Standard Archive File for Crystallography" by S. R. Hall, F. H.      #
# Allen and I. D. Brown [Acta Cryst. (1991), A47, 655-685].                  #
#                                                                            #
# The current version of the core CIF dictionary is obtainable from          #
# ftp://ftp.iucr.org/pub/cif_core.dic. The current version number is 2.4.    #
#                                                                            #
# Software is freely available for graphical display of the structure(s) in  #
# this CIF.  For information consult the CIF home page http://www.iucr.org/  #
# cif/home.html                                                              #
#                                                                            #
# This file may be used for bona fide research purposes within the           #
# scientific community so long as proper attribution is given to the journal # 
# article from which it was obtained.                                        #
#                                                                            #
##############################################################################
                                             
data_I
_audit_creation_method     SHELXL-97
_chemical_name_systematic
;
rac-(2R,3S)-2-Phenyl-3-(3-phenyl-1,2,3,4-tetrahydroquinoxalin-2-yl)quinoxaline
;
_chemical_name_common     ?
_chemical_formula_moiety     'C28 H22 N4'
_chemical_formula_sum     'C28 H22 N4'
_chemical_formula_iupac     'C28 H22 N4'
_chemical_formula_weight     414.50
_chemical_melting_point     ?
_symmetry_cell_setting     Monoclinic
_symmetry_space_group_name_H-M     'P 21/c'
_symmetry_space_group_name_Hall     '-P 2ybc'
loop_
    _symmetry_equiv_pos_as_xyz
    'x, y, z'
    '-x, y+1/2, -z+1/2'
    '-x, -y, -z'
    'x, -y-1/2, z-1/2'
_cell_length_a     11.1601(6)
_cell_length_b     11.3987(6)
_cell_length_c     16.4638(8)
_cell_angle_alpha     90.00
_cell_angle_beta     93.170(2)
_cell_angle_gamma     90.00
_cell_volume     2091.17(19)
_cell_formula_units_Z     4
_cell_measurement_reflns_used     3799
_cell_measurement_theta_min     2
_cell_measurement_theta_max     30
_cell_measurement_temperature     133(2)
_exptl_crystal_description     prism
_exptl_crystal_colour     red
_exptl_crystal_size_max     0.35
_exptl_crystal_size_mid     0.35
_exptl_crystal_size_min     0.32
_exptl_crystal_density_diffrn     1.317
_exptl_crystal_density_meas     ?
_exptl_crystal_density_method     'not measured'
_exptl_crystal_F_000     872
_exptl_absorpt_coefficient_mu     0.079
_exptl_absorpt_correction_type     none
_exptl_absorpt_process_details     ?
_exptl_absorpt_correction_T_min     ?
_exptl_absorpt_correction_T_max     ?
_exptl_special_details
;
;
_diffrn_ambient_temperature     133(2)
_diffrn_radiation_type     MoK\a
_diffrn_radiation_wavelength     0.71073
_diffrn_radiation_source     'fine-focus sealed tube'
_diffrn_radiation_monochromator     graphite
_diffrn_measurement_device_type     'Bruker SMART 1000 CCD'
_diffrn_measurement_method     '\w and \f'
_diffrn_detector_area_resol_mean     8.192
_diffrn_reflns_number     24311
_diffrn_reflns_av_R_equivalents     0.1087
_diffrn_reflns_av_sigmaI/netI     0.1134
_diffrn_reflns_theta_min     1.83
_diffrn_reflns_theta_max     30.50
_diffrn_reflns_theta_full     30.00
_diffrn_measured_fraction_theta_max     0.997
_diffrn_measured_fraction_theta_full     0.999
_diffrn_reflns_limit_h_min     -15
_diffrn_reflns_limit_h_max     15
_diffrn_reflns_limit_k_min     -16
_diffrn_reflns_limit_k_max     16
_diffrn_reflns_limit_l_min     -23
_diffrn_reflns_limit_l_max     23
_diffrn_standards_number     0
_diffrn_standards_interval_count     ?
_diffrn_standards_interval_time     ?
_diffrn_standards_decay_%     0
_refine_special_details
;
Refinement of <i>F</i>^2^ against ALL reflections. The weighted <i>R</i>-factor
<i>wR</i> and goodness of fit <i>S</i> are based on <i>F</i>^2^, conventional
<i>R</i>-factors <i>R</i> are based on <i>F</i>, with <i>F</i> set to zero for
negative <i>F</i>^2^. The threshold expression of <i>F</i>^2^ >
\s(<i>F</i>^2^) is used only for calculating <i>R</i>-factors(gt) <i>etc</i>.
and is not relevant to the choice of reflections for refinement.
<i>R</i>-factors based on <i>F</i>^2^ are statistically about twice as large
as those based on <i>F</i>, and <i>R</i>- factors based on ALL data will be
even larger.
;
_reflns_number_total     6364
_reflns_number_gt     3306
_reflns_threshold_expression     I>2\s(I)
_refine_ls_structure_factor_coef     Fsqd
_refine_ls_matrix_type     full
_refine_ls_R_factor_all     0.1309
_refine_ls_R_factor_gt     0.0566
_refine_ls_wR_factor_gt     0.1259
_refine_ls_wR_factor_ref     0.1522
_refine_ls_goodness_of_fit_ref     0.919
_refine_ls_restrained_S_all     0.919
_refine_ls_number_reflns     6364
_refine_ls_number_parameters     297
_refine_ls_number_restraints     0
_refine_ls_hydrogen_treatment     mixed
_refine_ls_weighting_scheme     calc
_refine_ls_weighting_details     'calc w=1/[\s^2^(Fo^2^)+(0.0734P)^2^]'
_atom_sites_solution_hydrogens     geom
_atom_sites_solution_primary     direct
_atom_sites_solution_secondary     difmap
_refine_ls_shift/su_max     0.001
_refine_ls_shift/su_mean     0.000
_refine_diff_density_max     0.424
_refine_diff_density_min     -0.292
_refine_ls_extinction_method     none
_refine_ls_extinction_coef     ?
_refine_ls_abs_structure_details     ?
loop_
    _atom_type_symbol
    _atom_type_description
    _atom_type_scat_dispersion_real
    _atom_type_scat_dispersion_imag
    _atom_type_scat_source
    'C' 'C' 0.0033 0.0016
                         'International Tables Vol C Tables 4.2.6.8 and 6.1.1.4'
    'H' 'H' 0.0000 0.0000
                         'International Tables Vol C Tables 4.2.6.8 and 6.1.1.4'
    'N' 'N' 0.0061 0.0033
                         'International Tables Vol C Tables 4.2.6.8 and 6.1.1.4'
_computing_data_collection     'SMART (Bruker, 1998)'
_computing_cell_refinement     'SAINT (Bruker, 1998)'
_computing_data_reduction     'SAINT (Bruker, 1998)'
_computing_structure_solution     'SHELXS97 (Sheldrick, 2008)'
_computing_structure_refinement     'SHELXL97 (Sheldrick, 2008)'
_computing_molecular_graphics     'XP (Siemens, 1994)'
_computing_publication_material     'SHELXL97 (Sheldrick, 2008)'
loop_
    _atom_site_type_symbol
    _atom_site_label
    _atom_site_fract_x
    _atom_site_fract_y
    _atom_site_fract_z
    _atom_site_U_iso_or_equiv
    _atom_site_adp_type
    _atom_site_calc_flag
    _atom_site_refinement_flags
    _atom_site_occupancy
    _atom_site_disorder_assembly
    _atom_site_disorder_group
    N N1 0.73023(13) 0.32241(13) 0.59153(9) 0.0174(3) Uani d . 1 . .
    N N2 0.55476(13) 0.48400(13) 0.63650(9) 0.0168(3) Uani d . 1 . .
    N N3 0.90846(13) 0.36907(13) 0.49171(10) 0.0173(3) Uani d . 1 . .
    H H01 0.9504(18) 0.3484(17) 0.5339(12) 0.019(5) Uiso d . 1 . .
    N N4 0.70665(15) 0.39968(13) 0.38883(10) 0.0187(4) Uani d . 1 . .
    H H02 0.639(2) 0.408(2) 0.3641(15) 0.043(7) Uiso d . 1 . .
    C C1 0.73376(15) 0.43303(15) 0.56896(10) 0.0147(4) Uani d . 1 . .
    C C2 0.64804(15) 0.51743(15) 0.59598(10) 0.0158(4) Uani d . 1 . .
    C C3 0.54617(16) 0.36728(15) 0.65568(10) 0.0157(4) Uani d . 1 . .
    C C4 0.44601(16) 0.32623(17) 0.69629(10) 0.0191(4) Uani d . 1 . .
    H H4 0.3847 0.3792 0.7103 0.023 Uiso calc R 1 . .
    C C5 0.43791(18) 0.20925(17) 0.71539(11) 0.0228(4) Uani d . 1 . .
    H H5 0.3694 0.1811 0.7411 0.027 Uiso calc R 1 . .
    C C6 0.53032(18) 0.13035(17) 0.69726(11) 0.0239(4) Uani d . 1 . .
    H H6 0.5238 0.0498 0.7113 0.029 Uiso calc R 1 . .
    C C7 0.62894(18) 0.16901(17) 0.65979(11) 0.0225(4) Uani d . 1 . .
    H H7 0.6919 0.1160 0.6493 0.027 Uiso calc R 1 . .
    C C8 0.63732(17) 0.28797(16) 0.63657(10) 0.0173(4) Uani d . 1 . .
    C C9 0.66016(16) 0.64540(15) 0.58036(11) 0.0174(4) Uani d . 1 . .
    C C10 0.56469(17) 0.70799(16) 0.54368(11) 0.0205(4) Uani d . 1 . .
    H H10 0.4918 0.6686 0.5286 0.025 Uiso calc R 1 . .
    C C11 0.57501(19) 0.82717(17) 0.52897(12) 0.0270(5) Uani d . 1 . .
    H H11 0.5099 0.8690 0.5030 0.032 Uiso calc R 1 . .
    C C12 0.6806(2) 0.88530(18) 0.55223(13) 0.0305(5) Uani d . 1 . .
    H H12 0.6881 0.9668 0.5416 0.037 Uiso calc R 1 . .
    C C13 0.77457(19) 0.82530(17) 0.59063(13) 0.0280(5) Uani d . 1 . .
    H H13 0.8459 0.8659 0.6077 0.034 Uiso calc R 1 . .
    C C14 0.76546(17) 0.70532(17) 0.60446(12) 0.0229(4) Uani d . 1 . .
    H H14 0.8309 0.6640 0.6303 0.027 Uiso calc R 1 . .
    C C15 0.82767(15) 0.46513(15) 0.50791(11) 0.0161(4) Uani d . 1 . .
    H H15 0.8761 0.5330 0.5299 0.019 Uiso calc R 1 . .
    C C16 0.76314(16) 0.50187(15) 0.42612(11) 0.0170(4) Uani d . 1 . .
    H H16 0.6983 0.5586 0.4385 0.020 Uiso calc R 1 . .
    C C17 0.75484(15) 0.28781(15) 0.39818(11) 0.0154(4) Uani d . 1 . .
    C C18 0.70330(17) 0.19060(16) 0.35817(11) 0.0204(4) Uani d . 1 . .
    H H18 0.6338 0.2006 0.3229 0.025 Uiso calc R 1 . .
    C C19 0.75227(18) 0.07975(17) 0.36928(12) 0.0254(5) Uani d . 1 . .
    H H19 0.7159 0.0143 0.3420 0.030 Uiso calc R 1 . .
    C C20 0.85415(18) 0.06402(17) 0.42005(12) 0.0262(5) Uani d . 1 . .
    H H20 0.8884 -0.0118 0.4272 0.031 Uiso calc R 1 . .
    C C21 0.90571(17) 0.15974(17) 0.46026(11) 0.0226(4) Uani d . 1 . .
    H H21 0.9756 0.1487 0.4950 0.027 Uiso calc R 1 . .
    C C22 0.85742(15) 0.27129(15) 0.45090(10) 0.0157(4) Uani d . 1 . .
    C C23 0.84954(16) 0.56456(16) 0.37228(10) 0.0166(4) Uani d . 1 . .
    C C24 0.92716(18) 0.50358(18) 0.32431(12) 0.0261(5) Uani d . 1 . .
    H H24 0.9247 0.4203 0.3231 0.031 Uiso calc R 1 . .
    C C25 1.00828(19) 0.56274(18) 0.27815(12) 0.0300(5) Uani d . 1 . .
    H H25 1.0612 0.5195 0.2462 0.036 Uiso calc R 1 . .
    C C26 1.01289(18) 0.68356(18) 0.27821(12) 0.0279(5) Uani d . 1 . .
    H H26 1.0687 0.7236 0.2466 0.033 Uiso calc R 1 . .
    C C27 0.93552(18) 0.74584(18) 0.32474(12) 0.0263(5) Uani d . 1 . .
    H H27 0.9373 0.8292 0.3246 0.032 Uiso calc R 1 . .
    C C28 0.85472(17) 0.68660(16) 0.37190(11) 0.0207(4) Uani d . 1 . .
    H H28 0.8026 0.7302 0.4042 0.025 Uiso calc R 1 . .
loop_
    _atom_site_aniso_label
    _atom_site_aniso_U_11
    _atom_site_aniso_U_22
    _atom_site_aniso_U_33
    _atom_site_aniso_U_12
    _atom_site_aniso_U_13
    _atom_site_aniso_U_23
    N1 0.0193(8) 0.0180(8) 0.0151(8) -0.0017(6) 0.0013(6) -0.0004(6)
    N2 0.0183(8) 0.0170(8) 0.0151(7) -0.0004(6) 0.0007(6) 0.0009(6)
    N3 0.0133(8) 0.0209(8) 0.0176(8) 0.0021(6) -0.0016(6) 0.0006(7)
    N4 0.0156(8) 0.0164(8) 0.0234(9) 0.0010(6) -0.0053(7) 0.0001(6)
    C1 0.0146(9) 0.0171(9) 0.0122(8) 0.0002(7) -0.0019(7) -0.0019(7)
    C2 0.0153(9) 0.0177(9) 0.0141(9) -0.0007(7) -0.0024(7) 0.0001(7)
    C3 0.0164(9) 0.0160(9) 0.0144(9) -0.0005(7) -0.0017(7) 0.0007(7)
    C4 0.0176(9) 0.0245(10) 0.0151(9) -0.0013(8) 0.0009(7) 0.0018(8)
    C5 0.0251(11) 0.0251(11) 0.0182(10) -0.0085(8) 0.0008(8) 0.0049(8)
    C6 0.0350(11) 0.0190(10) 0.0177(10) -0.0048(9) 0.0002(8) 0.0033(8)
    C7 0.0275(11) 0.0199(10) 0.0200(10) 0.0014(8) 0.0013(8) 0.0005(8)
    C8 0.0211(9) 0.0192(9) 0.0115(8) -0.0020(7) -0.0001(7) 0.0008(7)
    C9 0.0198(9) 0.0179(9) 0.0150(9) -0.0004(7) 0.0047(7) -0.0003(7)
    C10 0.0222(10) 0.0198(10) 0.0196(9) -0.0014(8) 0.0016(8) -0.0004(8)
    C11 0.0371(12) 0.0182(10) 0.0260(11) 0.0032(9) 0.0039(9) 0.0009(8)
    C12 0.0445(13) 0.0159(10) 0.0322(12) -0.0033(9) 0.0117(10) -0.0005(9)
    C13 0.0296(11) 0.0207(11) 0.0345(12) -0.0098(9) 0.0089(9) -0.0085(9)
    C14 0.0192(10) 0.0218(10) 0.0277(11) -0.0009(8) 0.0015(8) -0.0040(8)
    C15 0.0147(9) 0.0168(9) 0.0170(9) 0.0002(7) 0.0016(7) -0.0012(7)
    C16 0.0163(9) 0.0169(9) 0.0178(9) -0.0006(7) 0.0010(7) -0.0025(7)
    C17 0.0157(9) 0.0155(9) 0.0152(9) -0.0007(7) 0.0041(7) 0.0009(7)
    C18 0.0230(10) 0.0226(10) 0.0158(9) -0.0028(8) 0.0019(8) -0.0007(8)
    C19 0.0339(12) 0.0174(10) 0.0253(11) -0.0042(9) 0.0057(9) -0.0035(8)
    C20 0.0335(12) 0.0201(10) 0.0258(11) 0.0075(9) 0.0081(9) 0.0021(8)
    C21 0.0206(10) 0.0252(11) 0.0223(10) 0.0079(8) 0.0036(8) 0.0021(8)
    C22 0.0141(9) 0.0183(9) 0.0151(9) 0.0000(7) 0.0040(7) 0.0004(7)
    C23 0.0178(9) 0.0180(9) 0.0139(9) -0.0001(7) -0.0004(7) 0.0019(7)
    C24 0.0328(12) 0.0214(10) 0.0249(11) -0.0028(9) 0.0091(9) -0.0006(8)
    C25 0.0378(13) 0.0285(12) 0.0250(11) 0.0005(10) 0.0137(9) 0.0007(9)
    C26 0.0279(11) 0.0299(12) 0.0264(11) -0.0059(9) 0.0059(9) 0.0075(9)
    C27 0.0315(12) 0.0212(11) 0.0259(11) -0.0033(9) -0.0010(9) 0.0054(8)
    C28 0.0225(10) 0.0197(10) 0.0200(9) 0.0026(8) 0.0006(8) 0.0007(8)
_geom_special_details
;
All e.s.d.'s (except the e.s.d. in the dihedral angle between two l.s. planes)
are estimated using the full covariance matrix. The cell e.s.d.'s are taken
into account individually in the estimation of e.s.d.'s in distances, angles
and torsion angles; correlations between e.s.d.'s in cell parameters are only
used when they are defined by crystal symmetry. An approximate (isotropic)
treatment of cell e.s.d.'s is used for estimating e.s.d.'s involving l.s.
planes.
Least-squares planes (<i>x</i>,<i>y</i>,<i>z</i> in crystal coordinates) and
deviations from them (* indicates atom used to define plane)
7.0105 (0.0062) <i>x</i> + 1.5050 (0.0091) <i>y</i> - 13.1768 (0.0076) <i>z</i>
= 0.4647 (0.0095)
* -0.0196 (0.0009) N3 * 0.0131 (0.0012) C22 * 0.0135 (0.0011) C17 * -0.0327
(0.0012) N4 * 0.0257 (0.0009) C16 - 0.6550 (0.0023) C15
Rms deviation of fitted atoms = 0.0222
7.1369 (0.0068) <i>x</i> - 0.2689 (0.0093) <i>y</i> + 12.0496 (0.0089) <i>z</i>
= 10.3944 (0.0068)
Angle to previous plane (with approximate e.s.d.) = 79.01 (0.04)
* 0.0027 (0.0013) C23 * -0.0049 (0.0014) C24 * 0.0020 (0.0015) C25 * 0.0031
(0.0014) C26 * -0.0053 (0.0013) C27 * 0.0023 (0.0013) C28
Rms deviation of fitted atoms = 0.0036
5.4792 (0.0064) <i>x</i> + 2.1540 (0.0079) <i>y</i> + 13.5331 (0.0066) <i>z</i>
= 12.6941 (0.0020)
Angle to previous plane (with approximate e.s.d.) = 15.63 (0.09)
* -0.0411 (0.0011) C1 * 0.0366 (0.0011) C2 * 0.0019 (0.0011) N2 * -0.0370
(0.0012) C3 * 0.0330 (0.0012) C8 * 0.0067 (0.0011) N1
Rms deviation of fitted atoms = 0.0304
- 4.5755 (0.0081) <i>x</i> + 2.1574 (0.0088) <i>y</i> + 15.0404 (0.0054)
<i>z</i> = 7.1104 (0.0101)
Angle to previous plane (with approximate e.s.d.) = 53.61 (0.04)
* -0.0098 (0.0013) C9 * 0.0103 (0.0013) C10 * -0.0010 (0.0014) C11 * -0.0088
(0.0014) C12 * 0.0092 (0.0014) C13 * 0.0001 (0.0013) C14
Rms deviation of fitted atoms = 0.0078
;
loop_
    _geom_bond_atom_site_label_1
    _geom_bond_atom_site_label_2
    _geom_bond_site_symmetry_2
    _geom_bond_distance
    _geom_bond_publ_flag
    N1 C1 . 1.316(2) n
    N1 C8 . 1.365(2) n
    N2 C2 . 1.323(2) n
    N2 C3 . 1.372(2) n
    N3 C22 . 1.406(2) n
    N3 C15 . 1.453(2) n
    N4 C17 . 1.389(2) n
    N4 C16 . 1.445(2) n
    C1 C2 . 1.444(2) n
    C1 C15 . 1.536(2) n
    C2 C9 . 1.489(2) ?
    C3 C8 . 1.409(2) ?
    C3 C4 . 1.414(2) ?
    C4 C5 . 1.374(3) ?
    C5 C6 . 1.413(3) ?
    C6 C7 . 1.364(3) ?
    C7 C8 . 1.413(3) ?
    C9 C10 . 1.392(3) ?
    C9 C14 . 1.398(3) ?
    C10 C11 . 1.386(3) ?
    C11 C12 . 1.387(3) ?
    C12 C13 . 1.376(3) ?
    C13 C14 . 1.391(3) ?
    C15 C16 . 1.549(2) n
    C16 C23 . 1.523(2) ?
    C17 C18 . 1.397(3) ?
    C17 C22 . 1.411(2) ?
    C18 C19 . 1.385(3) ?
    C19 C20 . 1.385(3) ?
    C20 C21 . 1.385(3) ?
    C21 C22 . 1.386(3) ?
    C23 C24 . 1.390(3) ?
    C23 C28 . 1.392(3) ?
    C24 C25 . 1.389(3) ?
    C25 C26 . 1.378(3) ?
    C26 C27 . 1.382(3) ?
    C27 C28 . 1.396(3) ?
    N3 H01 . 0.85(2) ?
    N4 H02 . 0.84(2) ?
    C4 H4 . 0.9500 ?
    C5 H5 . 0.9500 ?
    C6 H6 . 0.9500 ?
    C7 H7 . 0.9500 ?
    C10 H10 . 0.9500 ?
    C11 H11 . 0.9500 ?
    C12 H12 . 0.9500 ?
    C13 H13 . 0.9500 ?
    C14 H14 . 0.9500 ?
    C15 H15 . 1.0000 ?
    C16 H16 . 1.0000 ?
    C18 H18 . 0.9500 ?
    C19 H19 . 0.9500 ?
    C20 H20 . 0.9500 ?
    C21 H21 . 0.9500 ?
    C24 H24 . 0.9500 ?
    C25 H25 . 0.9500 ?
    C26 H26 . 0.9500 ?
    C27 H27 . 0.9500 ?
    C28 H28 . 0.9500 ?
loop_
    _geom_angle_atom_site_label_1
    _geom_angle_atom_site_label_2
    _geom_angle_atom_site_label_3
    _geom_angle_site_symmetry_1
    _geom_angle_site_symmetry_3
    _geom_angle
    _geom_angle_publ_flag
    C1 N1 C8 . . 117.67(15) n
    C2 N2 C3 . . 117.53(15) n
    C22 N3 C15 . . 116.50(15) n
    C17 N4 C16 . . 122.39(15) n
    N1 C1 C2 . . 121.38(16) n
    N1 C1 C15 . . 116.44(15) ?
    C2 C1 C15 . . 122.04(15) ?
    N2 C2 C1 . . 121.10(16) n
    N2 C2 C9 . . 116.80(15) ?
    C1 C2 C9 . . 122.10(16) ?
    N2 C3 C8 . . 120.67(16) ?
    N2 C3 C4 . . 119.80(16) ?
    C8 C3 C4 . . 119.52(16) ?
    C5 C4 C3 . . 119.55(17) ?
    C4 C5 C6 . . 120.76(17) ?
    C7 C6 C5 . . 120.43(18) ?
    C6 C7 C8 . . 119.95(18) ?
    N1 C8 C3 . . 121.07(16) ?
    N1 C8 C7 . . 119.10(17) ?
    C3 C8 C7 . . 119.71(17) ?
    C10 C9 C14 . . 118.95(17) ?
    C10 C9 C2 . . 120.16(16) ?
    C14 C9 C2 . . 120.86(16) ?
    C11 C10 C9 . . 120.61(18) ?
    C10 C11 C12 . . 119.83(19) ?
    C13 C12 C11 . . 120.24(19) ?
    C12 C13 C14 . . 120.20(19) ?
    C13 C14 C9 . . 120.13(18) ?
    N3 C15 C1 . . 113.18(14) ?
    N3 C15 C16 . . 107.91(14) n
    C1 C15 C16 . . 109.39(14) ?
    N4 C16 C23 . . 113.96(15) ?
    N4 C16 C15 . . 108.80(14) n
    C23 C16 C15 . . 110.72(14) ?
    N4 C17 C18 . . 121.95(16) ?
    N4 C17 C22 . . 119.13(16) ?
    C18 C17 C22 . . 118.91(16) ?
    C19 C18 C17 . . 120.83(18) ?
    C18 C19 C20 . . 120.17(18) ?
    C21 C20 C19 . . 119.48(18) ?
    C20 C21 C22 . . 121.39(18) ?
    C21 C22 N3 . . 121.97(17) ?
    C21 C22 C17 . . 119.21(17) ?
    N3 C22 C17 . . 118.81(16) ?
    C24 C23 C28 . . 118.01(17) ?
    C24 C23 C16 . . 122.03(16) ?
    C28 C23 C16 . . 119.94(16) ?
    C25 C24 C23 . . 120.91(18) ?
    C26 C25 C24 . . 120.69(19) ?
    C25 C26 C27 . . 119.30(19) ?
    C26 C27 C28 . . 120.16(18) ?
    C23 C28 C27 . . 120.93(18) ?
    C22 N3 H01 . . 111.2(13) ?
    C15 N3 H01 . . 112.2(13) ?
    C17 N4 H02 . . 119.4(16) ?
    C16 N4 H02 . . 118.0(16) ?
    C5 C4 H4 . . 120.2 ?
    C3 C4 H4 . . 120.2 ?
    C4 C5 H5 . . 119.6 ?
    C6 C5 H5 . . 119.6 ?
    C7 C6 H6 . . 119.8 ?
    C5 C6 H6 . . 119.8 ?
    C6 C7 H7 . . 120.0 ?
    C8 C7 H7 . . 120.0 ?
    C11 C10 H10 . . 119.7 ?
    C9 C10 H10 . . 119.7 ?
    C10 C11 H11 . . 120.1 ?
    C12 C11 H11 . . 120.1 ?
    C13 C12 H12 . . 119.9 ?
    C11 C12 H12 . . 119.9 ?
    C12 C13 H13 . . 119.9 ?
    C14 C13 H13 . . 119.9 ?
    C13 C14 H14 . . 119.9 ?
    C9 C14 H14 . . 119.9 ?
    N3 C15 H15 . . 108.8 ?
    C1 C15 H15 . . 108.8 ?
    C16 C15 H15 . . 108.8 ?
    N4 C16 H16 . . 107.7 ?
    C23 C16 H16 . . 107.7 ?
    C15 C16 H16 . . 107.7 ?
    C19 C18 H18 . . 119.6 ?
    C17 C18 H18 . . 119.6 ?
    C18 C19 H19 . . 119.9 ?
    C20 C19 H19 . . 119.9 ?
    C21 C20 H20 . . 120.3 ?
    C19 C20 H20 . . 120.3 ?
    C20 C21 H21 . . 119.3 ?
    C22 C21 H21 . . 119.3 ?
    C25 C24 H24 . . 119.5 ?
    C23 C24 H24 . . 119.5 ?
    C26 C25 H25 . . 119.7 ?
    C24 C25 H25 . . 119.7 ?
    C25 C26 H26 . . 120.3 ?
    C27 C26 H26 . . 120.3 ?
    C26 C27 H27 . . 119.9 ?
    C28 C27 H27 . . 119.9 ?
    C23 C28 H28 . . 119.5 ?
    C27 C28 H28 . . 119.5 ?
loop_
    _geom_torsion_atom_site_label_1
    _geom_torsion_atom_site_label_2
    _geom_torsion_atom_site_label_3
    _geom_torsion_atom_site_label_4
    _geom_torsion_site_symmetry_1
    _geom_torsion_site_symmetry_2
    _geom_torsion_site_symmetry_3
    _geom_torsion_site_symmetry_4
    _geom_torsion
    _geom_torsion_publ_flag
    C8 N1 C1 C2 . . . . 4.7(2) ?
    C8 N1 C1 C15 . . . . -171.04(15) ?
    C3 N2 C2 C1 . . . . 3.5(2) ?
    C3 N2 C2 C9 . . . . -176.16(15) ?
    N1 C1 C2 N2 . . . . -8.0(3) ?
    C15 C1 C2 N2 . . . . 167.59(16) ?
    N1 C1 C2 C9 . . . . 171.65(16) ?
    C15 C1 C2 C9 . . . . -12.8(2) ?
    C2 N2 C3 C8 . . . . 3.4(2) ?
    C2 N2 C3 C4 . . . . -177.68(16) ?
    N2 C3 C4 C5 . . . . -179.96(16) ?
    C8 C3 C4 C5 . . . . -1.1(3) ?
    C3 C4 C5 C6 . . . . 2.1(3) ?
    C4 C5 C6 C7 . . . . -0.5(3) ?
    C5 C6 C7 C8 . . . . -2.0(3) ?
    C1 N1 C8 C3 . . . . 2.2(2) ?
    C1 N1 C8 C7 . . . . 178.17(16) ?
    N2 C3 C8 N1 . . . . -6.6(3) ?
    C4 C3 C8 N1 . . . . 174.52(16) ?
    N2 C3 C8 C7 . . . . 177.48(16) ?
    C4 C3 C8 C7 . . . . -1.4(3) ?
    C6 C7 C8 N1 . . . . -173.07(17) ?
    C6 C7 C8 C3 . . . . 2.9(3) ?
    N2 C2 C9 C10 . . . . -53.0(2) ?
    C1 C2 C9 C10 . . . . 127.41(18) ?
    N2 C2 C9 C14 . . . . 124.95(19) ?
    C1 C2 C9 C14 . . . . -54.7(2) ?
    C14 C9 C10 C11 . . . . 2.0(3) ?
    C2 C9 C10 C11 . . . . 179.92(17) ?
    C9 C10 C11 C12 . . . . -1.1(3) ?
    C10 C11 C12 C13 . . . . -0.7(3) ?
    C11 C12 C13 C14 . . . . 1.7(3) ?
    C12 C13 C14 C9 . . . . -0.8(3) ?
    C10 C9 C14 C13 . . . . -1.0(3) ?
    C2 C9 C14 C13 . . . . -178.92(17) ?
    C22 N3 C15 C1 . . . . 66.7(2) ?
    C22 N3 C15 C16 . . . . -54.46(19) ?
    N1 C1 C15 N3 . . . . -6.8(2) ?
    C2 C1 C15 N3 . . . . 177.41(15) ?
    N1 C1 C15 C16 . . . . 113.51(17) ?
    C2 C1 C15 C16 . . . . -62.2(2) ?
    C17 N4 C16 C23 . . . . 91.8(2) ?
    C17 N4 C16 C15 . . . . -32.3(2) ?
    N3 C15 C16 N4 . . . . 54.42(18) ?
    C1 C15 C16 N4 . . . . -69.11(18) ?
    N3 C15 C16 C23 . . . . -71.57(18) ?
    C1 C15 C16 C23 . . . . 164.91(14) ?
    C16 N4 C17 C18 . . . . -176.29(16) ?
    C16 N4 C17 C22 . . . . 5.0(3) ?
    N4 C17 C18 C19 . . . . -179.23(17) ?
    C22 C17 C18 C19 . . . . -0.6(3) ?
    C17 C18 C19 C20 . . . . -0.5(3) ?
    C18 C19 C20 C21 . . . . 0.7(3) ?
    C19 C20 C21 C22 . . . . 0.1(3) ?
    C20 C21 C22 N3 . . . . 179.64(17) ?
    C20 C21 C22 C17 . . . . -1.1(3) ?
    C15 N3 C22 C21 . . . . -152.96(17) ?
    C15 N3 C22 C17 . . . . 27.8(2) ?
    N4 C17 C22 C21 . . . . -179.94(16) ?
    C18 C17 C22 C21 . . . . 1.3(3) ?
    N4 C17 C22 N3 . . . . -0.7(2) ?
    C18 C17 C22 N3 . . . . -179.40(16) ?
    N4 C16 C23 C24 . . . . -40.5(2) ?
    C15 C16 C23 C24 . . . . 82.5(2) ?
    N4 C16 C23 C28 . . . . 141.30(17) ?
    C15 C16 C23 C28 . . . . -95.7(2) ?
    C28 C23 C24 C25 . . . . 0.7(3) ?
    C16 C23 C24 C25 . . . . -177.50(18) ?
    C23 C24 C25 C26 . . . . -0.7(3) ?
    C24 C25 C26 C27 . . . . -0.1(3) ?
    C25 C26 C27 C28 . . . . 0.8(3) ?
    C24 C23 C28 C27 . . . . 0.0(3) ?
    C16 C23 C28 C27 . . . . 178.24(16) ?
    C26 C27 C28 C23 . . . . -0.8(3) ?
loop_
    _geom_hbond_atom_site_label_D
    _geom_hbond_atom_site_label_H
    _geom_hbond_atom_site_label_A
    _geom_hbond_site_symmetry_A
    _geom_hbond_distance_DH
    _geom_hbond_distance_HA
    _geom_hbond_distance_DA
    _geom_hbond_angle_DHA
    N4 H02 N2 3_666 0.84(2) 2.49(2) 3.211(2) 144(2)
    C15 H15 N3 3_766 1.00 2.69 3.499(2) 138
    N3 H01 Cent(C23--C28) 3_766 0.85(2) 2.63 3.42 157
data_global
_journal_date_recd_electronic     2008-05-15
_journal_date_accepted     2008-05-22
_journal_name_full     'Acta Crystallographica, Section E'
_journal_year     2008
_journal_volume     64
_journal_issue      7
_journal_page_first     o1205
_journal_page_last     o1206
_journal_paper_category     QO
_journal_coeditor_code     SU2058
_publ_contact_author_name     'Peter G. Jones'
_publ_contact_author_address
;
Institut f\"ur Anorganische und Analytische Chemie
Technische Universit\"at Braunschweig
Postfach 3329
38023 Braunschweig
Germany
;
_publ_contact_author_email     p.jones@tu-bs.de
_publ_contact_author_fax     '049 531 391-5387'
_publ_contact_author_phone     '049 531 391-5382'
_publ_section_title
;
rac-(2R,3S)-2-Phenyl-3-(3-phenyl-1,2,3,4-tetrahydroquinoxalin-2-yl)quinoxaline
;
loop_
    _publ_author_name
    _publ_author_footnote
    _publ_author_address
    'Ammermann, Sven' .
;
Labor f\"ur Elektrooptik
Institut f\"ur Hochfrequenztechnik
Technische Universit\"at Braunschweig
Postfach 3329
38023 Braunschweig
Germany
;
    'Daniliuc, Constantin' .
;
Institut f\"ur Anorganische und Analytische Chemie
Technische Universit\"at Braunschweig
Postfach 3329
38023 Braunschweig
Germany
;
    'Jones, Peter G.' .
;
Institut f\"ur Anorganische und Analytische Chemie
Technische Universit\"at Braunschweig
Postfach 3329
38023 Braunschweig
Germany
;
    'Mont, Wolf-Walther du' .
;
Institut f\"ur Anorganische und Analytische Chemie
Technische Universit\"at Braunschweig
Postfach 3329
38023 Braunschweig
Germany
;
    'Johannes, Hans-Hermann' .
;
Labor f\"ur Elektrooptik
Institut f\"ur Hochfrequenztechnik
Technische Universit\"at Braunschweig
Postfach 3329
38023 Braunschweig
Germany
;
