# Supplementary material for: rac-(2R,3S)-2-Phenyl-3-(3-phenyl-1,2,3,4-tetra­hydro­quinoxalin-2-yl)quinoxaline
Source: Acta Crystallogr Sect E Struct Rep Online. 2008 Jun 7;64(Pt 7):o1205–6. doi: 10.1107/S1600536808015481 (PMC2961777; doi:10.1107/S1600536808015481)
Supplement: Supplementary file 2 [file e-64-o1205-Isup2.hkl]

# 
# h,k,l, Fc-squared, Fo-squared, sigma(Fo-squared) and status flag 
# 
data_I
_shelx_title ' swam in P2(1)/c' 
_shelx_refln_list_code          4 
_shelx_F_calc_maximum      317.46 
_exptl_crystal_F_000       872.00 
_reflns_d_resolution_high  0.7001 
 
loop_ 
 _symmetry_equiv_pos_as_xyz 
 'x, y, z' 
 '-x, y+1/2, -z+1/2' 
 '-x, -y, -z' 
 'x, -y-1/2, z-1/2' 
 
_cell_length_a    11.1601 
_cell_length_b    11.3987 
_cell_length_c    16.4638 
_cell_angle_alpha  90.000 
_cell_angle_beta   93.170 
_cell_angle_gamma  90.000 
 
_shelx_F_squared_multiplier     1.000 
 
loop_ 
 _refln_index_h 
 _refln_index_k 
 _refln_index_l 
 _refln_F_squared_calc 
 _refln_F_squared_meas 
 _refln_F_squared_sigma 
 _refln_observed_status 
   1   0   0      941.05      880.27     18.02 o 
   2   0   0     1903.65     1895.09    116.77 o 
   3   0   0        0.05       -2.42      4.74 o 
   4   0   0      285.44      294.79     17.44 o 
   5   0   0     1120.41     1120.08     30.35 o 
   6   0   0     1262.79     1219.54     59.01 o 
   7   0   0     1485.19     1513.99     29.52 o 
   8   0   0        4.15       27.10     12.78 o 
   9   0   0      700.59      654.63     24.77 o 
  10   0   0     2919.42     2768.11     48.69 o 
  11   0   0      725.30      686.98     37.56 o 
  12   0   0      154.26      220.38     34.84 o 
  13   0   0      627.68      558.29     48.50 o 
  14   0   0      394.40      510.33     52.44 o 
  15   0   0      243.06      315.97     74.84 o 
   1   1   0     2405.44     2504.04     79.67 o 
   2   1   0      312.72      286.43      7.10 o 
   3   1   0     1270.29     1349.78     39.04 o 
   4   1   0     6467.65     6400.95     72.58 o 
   5   1   0       16.29       21.84      5.76 o 
   6   1   0      346.95      336.53     10.58 o 
   7   1   0      713.22      727.22     17.77 o 
   8   1   0      117.19      116.46     10.83 o 
   9   1   0      490.91      457.44     16.25 o 
  10   1   0     1561.71     1485.68     29.50 o 
  11   1   0      863.15      879.48     25.93 o 
  12   1   0      130.40      190.09     23.67 o 
  13   1   0      126.09      156.53     25.52 o 
  14   1   0       34.64       30.08     25.95 o 
  15   1   0       14.10      -44.01     44.01 o 
   0   2   0     4490.10     6353.65    217.53 o 
   1   2   0     1507.71     1631.23     71.20 o 
   2   2   0      448.09      414.03     13.67 o 
   3   2   0       48.18       51.10      4.59 o 
   4   2   0       12.31       10.39      4.62 o 
   5   2   0      186.68      226.79     18.04 o 
   6   2   0      789.00      841.12     14.82 o 
   7   2   0        3.16        9.30      9.85 o 
   8   2   0        7.97        6.31      8.54 o 
   9   2   0      113.84      181.04     19.54 o 
  10   2   0        8.51       -2.88     12.12 o 
  11   2   0       47.20       57.48     17.85 o 
  12   2   0       77.65       74.48     18.90 o 
  13   2   0        1.49      -13.08     21.78 o 
  14   2   0       88.80       98.21     27.65 o 
  15   2   0       17.39        7.39     59.13 o 
   1   3   0     1908.77     2177.18     40.33 o 
   2   3   0      429.05      406.20      8.35 o 
   3   3   0      547.74      516.29     15.49 o 
   4   3   0      820.99      937.29     23.21 o 
   5   3   0     6944.63     7588.52     78.34 o 
   6   3   0      599.65      642.32     13.91 o 
   7   3   0        9.24        2.15      7.66 o 
   8   3   0        1.19       11.07     10.23 o 
   9   3   0      149.92      188.49     16.13 o 
  10   3   0       75.48       67.76     14.81 o 
  11   3   0        5.98        5.12     16.84 o 
  12   3   0      100.49      105.93     19.89 o 
  13   3   0        1.77      -15.78     24.50 o 
  14   3   0       49.52       47.28     29.80 o 
  15   3   0       26.31      -42.50     59.13 o 
   0   4   0       19.21       18.24      5.82 o 
   1   4   0     1223.89     1441.69     30.72 o 
   2   4   0       38.96       49.91      5.37 o 
   3   4   0      512.97      569.12     16.67 o 
   4   4   0       49.32       45.52      6.37 o 
   5   4   0     1703.22     1817.25     19.99 o 
   6   4   0      193.94      213.64     10.07 o 
   7   4   0       70.43      100.27     10.05 o 
   8   4   0        2.36       10.48     10.95 o 
   9   4   0       25.62       59.53     14.96 o 
  10   4   0      790.69      761.36     24.01 o 
  11   4   0      118.76      160.48     22.15 o 
  12   4   0       43.25       19.10     20.85 o 
  13   4   0        0.84      -15.32     22.78 o 
  14   4   0      148.92      191.77    106.25 o 
  15   4   0       18.72        1.14     44.75 o 
   1   5   0      615.98      769.35     15.70 o 
   2   5   0       90.85       99.32     11.43 o 
   3   5   0     1395.48     1606.22     33.81 o 
   4   5   0     1414.83     1482.56     35.67 o 
   5   5   0      358.35      429.98     11.45 o 
   6   5   0        0.82       11.05      8.16 o 
   7   5   0       55.49       59.46     12.62 o 
   8   5   0      318.04      353.82     17.28 o 
   9   5   0      170.94      193.14     21.20 o 
  10   5   0      373.14      495.87     24.70 o 
  11   5   0      295.68      296.21     37.50 o 
  12   5   0       11.25       64.15     23.06 o 
  13   5   0        0.39      -24.01     24.01 o 
  14   5   0       32.73       -4.12     55.43 o 
  15   5   0       19.85       52.48     47.48 o 
   0   6   0     5093.63     7902.00    308.36 o 
   1   6   0     1338.09     1859.43     47.34 o 
   2   6   0      560.03      698.15     19.93 o 
   3   6   0        0.38        1.25      7.99 o 
   4   6   0       14.00       12.16      7.03 o 
   5   6   0      106.07       92.75      9.39 o 
   6   6   0      398.56      355.08     14.72 o 
   7   6   0      324.47      315.23     18.23 o 
   8   6   0       68.94       90.85     16.37 o 
   9   6   0      685.73      659.36     26.29 o 
  10   6   0       26.12       35.29     18.13 o 
  11   6   0      294.45      328.25     28.64 o 
  12   6   0        0.07       10.41     22.20 o 
  13   6   0        0.00       -8.46     25.94 o 
  14   6   0        0.02       15.96     35.69 o 
   1   7   0       39.93       54.85      7.94 o 
   2   7   0        1.67       -6.03      7.84 o 
   3   7   0       89.20       86.60     10.37 o 
   4   7   0      939.35      908.63     20.32 o 
   5   7   0       18.98       22.55     10.26 o 
   6   7   0      284.15      318.32     21.29 o 
   7   7   0       16.19       10.15     13.45 o 
   8   7   0      192.59      228.41     21.59 o 
   9   7   0       42.50       59.09     18.22 o 
  10   7   0      333.45      332.05     27.54 o 
  11   7   0       39.45       16.05     21.94 o 
  12   7   0       78.81       67.36     28.91 o 
  13   7   0      142.49      162.71     32.94 o 
  14   7   0       12.12       -5.47     36.45 o 
   0   8   0      797.40      970.49     41.72 o 
   1   8   0       72.27       86.98      9.80 o 
   2   8   0      846.29      920.67     33.74 o 
   3   8   0       13.93       21.09     10.33 o 
   4   8   0      273.09      363.89     38.58 o 
   5   8   0      912.36      983.40     28.06 o 
   6   8   0       18.00       24.26     14.40 o 
   7   8   0     1764.76     1894.73     40.14 o 
   8   8   0      727.44      733.20     28.45 o 
   9   8   0       89.95      151.11     22.14 o 
  10   8   0       20.21       10.72     19.82 o 
  11   8   0        0.67      -21.76     21.76 o 
  12   8   0        3.49      -12.99     25.55 o 
  13   8   0        5.05       23.06     36.08 o 
   1   9   0      171.17      248.04     13.22 o 
   2   9   0      412.88      397.54     17.14 o 
   3   9   0     1415.26     1392.36     27.45 o 
   4   9   0     3300.62     3297.12     57.93 o 
   5   9   0      119.88      134.62     18.39 o 
   6   9   0      440.58      431.83     24.41 o 
   7   9   0      191.32      241.81     24.05 o 
   8   9   0      107.53      119.20     21.42 o 
   9   9   0       42.88       83.36     21.35 o 
  10   9   0       44.21       19.94     22.42 o 
  11   9   0        6.84       10.30     24.74 o 
  12   9   0        2.98       -1.53     28.40 o 
  13   9   0        3.46       -1.32     39.03 o 
   0  10   0      372.02      443.94     30.37 o 
   1  10   0      418.01      491.63     25.44 o 
   2  10   0      435.22      447.76     19.20 o 
   3  10   0      162.87      166.57     16.89 o 
   4  10   0      396.59      356.11     22.41 o 
   5  10   0        3.44        8.46     15.39 o 
   6  10   0      299.40      275.60     24.81 o 
   7  10   0       24.35       65.29     20.07 o 
   8  10   0        2.75       23.49     20.51 o 
   9  10   0      105.51      128.77     26.68 o 
  10  10   0       15.84        9.10     24.35 o 
  11  10   0       29.79       25.97     28.73 o 
  12  10   0       39.87       73.52     33.20 o 
   1  11   0       24.58       24.90     15.76 o 
   2  11   0        0.16      -10.36     13.76 o 
   3  11   0       22.03       -4.22     15.52 o 
   4  11   0       32.80       34.12     17.41 o 
   5  11   0        2.76       -1.70     16.87 o 
   6  11   0        2.40      -17.56     17.56 o 
   7  11   0      192.55      246.45     27.68 o 
   8  11   0        1.37      -20.69     21.70 o 
   9  11   0       39.29       44.62     25.19 o 
  10  11   0       47.56       34.37     27.50 o 
  11  11   0        0.00      -20.72     29.53 o 
   0  12   0       28.86       43.56     26.03 o 
   1  12   0      194.22      177.76     22.06 o 
   2  12   0       23.95        3.29     18.87 o 
   3  12   0       90.85       81.86     23.10 o 
   4  12   0       13.22       -2.79     20.39 o 
   5  12   0        0.56       15.15     19.51 o 
   6  12   0      238.98      269.64     37.07 o 
   7  12   0       18.88       18.30     23.63 o 
   8  12   0       45.55       39.53     26.57 o 
   9  12   0       64.96       78.13     30.06 o 
  10  12   0        0.06      -30.14     30.14 o 
   1  13   0       21.10        9.83     18.50 o 
   2  13   0       56.42       30.51     21.86 o 
   3  13   0      100.45      104.19     36.42 o 
   4  13   0        3.09      -22.02     22.02 o 
   5  13   0       11.90       -3.67     23.70 o 
   6  13   0       33.10       13.08     26.35 o 
   7  13   0        9.20      -11.81     25.35 o 
   8  13   0      218.71      277.93     35.82 o 
   9  13   0       90.02      105.65     34.61 o 
   0  14   0      142.15      164.48     91.00 o 
   1  14   0        2.19       12.43     24.40 o 
   2  14   0        0.09      -22.41     22.41 o 
   3  14   0       48.82       16.20     23.76 o 
   4  14   0        3.91       -8.63     28.36 o 
   5  14   0        0.22      -16.93     26.23 o 
   6  14   0       94.85       81.35     33.03 o 
   7  14   0       42.52       31.62     33.30 o 
   8  14   0      198.87      351.84     47.17 o 
   1  15   0       29.13       -6.71     25.22 o 
   2  15   0       57.02       73.97     27.97 o 
   3  15   0        4.82      -25.48     25.48 o 
   4  15   0       35.64       45.04     34.13 o 
   5  15   0       11.11      -10.92     30.79 o 
   6  15   0        4.44       55.49     36.28 o 
   0  16   0      245.78      550.64     92.39 o 
   1  16   0       95.90       91.37     48.29 o 
   2  16   0       25.53       18.17     30.94 o 
 -15   1   1        0.13       -0.95     28.85 o 
 -14   1   1       30.42       46.74     25.61 o 
 -13   1   1        4.24       -2.35     21.14 o 
 -12   1   1      202.63      273.24     30.20 o 
 -11   1   1      550.10      586.76     25.49 o 
 -10   1   1      685.00      815.80     51.34 o 
  -9   1   1      166.98      216.26     14.47 o 
  -8   1   1       12.96        6.59      8.51 o 
  -7   1   1        5.93        9.05      9.27 o 
  -6   1   1       22.63       13.48      7.11 o 
  -5   1   1      302.33      267.59      8.64 o 
  -3   1   1        0.66       -3.17      3.17 o 
  -2   1   1       21.52       28.42      4.92 o 
  -1   1   1        3.32        6.55      1.86 o 
   0   1   1    15581.96    12795.73   2230.50 o 
   1   1   1       51.67       35.99      3.93 o 
   2   1   1     3232.79     3161.32     65.71 o 
   3   1   1       62.97       66.39     10.76 o 
   4   1   1        1.34       13.86      5.36 o 
   5   1   1       98.36       75.15     10.93 o 
   6   1   1       54.61       53.80      9.47 o 
   7   1   1       51.51       60.31      8.84 o 
   8   1   1        8.40        4.24      8.46 o 
   9   1   1       62.57       58.97     10.94 o 
  10   1   1      161.52      148.17     27.40 o 
  11   1   1      235.53      306.27     49.47 o 
  12   1   1      756.69      587.12    113.09 o 
  13   1   1        0.55       -4.68     21.18 o 
  14   1   1        1.71      -35.60     35.60 o 
  15   1   1       34.17       61.90     61.90 o 
 -15   2   1        3.34        9.52     33.60 o 
 -14   2   1        9.81      -12.92     27.91 o 
 -13   2   1       77.78       82.79     23.60 o 
 -12   2   1      109.93      114.67     20.01 o 
 -11   2   1      124.32      147.88     18.74 o 
 -10   2   1      245.42      242.62     20.74 o 
  -9   2   1       85.15      124.52     18.28 o 
  -8   2   1      141.32      148.25     11.62 o 
  -7   2   1      827.60      827.88     18.04 o 
  -6   2   1      127.42      156.55     22.49 o 
  -5   2   1     3094.93     3183.62     49.17 o 
  -4   2   1     1464.37     1447.43     42.84 o 
  -3   2   1      923.54      935.62     29.44 o 
  -2   2   1      244.72      245.69      9.69 o 
  -1   2   1     6422.22     7152.59    351.43 o 
   0   2   1     5286.86     5760.36    240.43 o 
   1   2   1      442.50      431.77     71.69 o 
   2   2   1      512.82      485.69     48.20 o 
   3   2   1      304.71      268.32     28.52 o 
   4   2   1       14.12        8.86      4.58 o 
   5   2   1      789.66      752.73     72.41 o 
   6   2   1      143.67      141.36     20.88 o 
   7   2   1     1338.54     1396.66     22.63 o 
   8   2   1        1.10        2.79      8.31 o 
   9   2   1      468.83      397.22     36.93 o 
  10   2   1        1.59       -1.57     12.37 o 
  11   2   1        0.10       -2.16     14.35 o 
  12   2   1       41.28       23.56     17.81 o 
  13   2   1       11.09        6.01     21.62 o 
  14   2   1        5.08      -29.42     29.42 o 
  15   2   1       32.10        0.92     60.05 o 
 -15   3   1       33.65       34.20     41.48 o 
 -14   3   1        2.26      -17.73     28.45 o 
 -13   3   1       73.96       37.44     26.06 o 
 -12   3   1       15.44        6.86     17.50 o 
 -11   3   1        0.36      -11.13     14.70 o 
 -10   3   1       62.40       45.66     14.25 o 
  -9   3   1       63.53       81.32     13.32 o 
  -8   3   1       80.03       99.94     13.69 o 
  -7   3   1      318.13      302.18     11.97 o 
  -6   3   1       57.92       69.52     14.87 o 
  -5   3   1     1029.37     1480.58    197.23 o 
  -4   3   1     1156.35     1221.12     38.55 o 
  -3   3   1       98.36      114.28     10.93 o 
  -2   3   1      345.44      358.06     13.62 o 
  -1   3   1      149.44      147.26      9.28 o 
   0   3   1      520.21      554.01     14.29 o 
   1   3   1      190.18      193.94     11.62 o 
   2   3   1       89.87       83.44      5.19 o 
   3   3   1      193.93      187.20      6.93 o 
   4   3   1     1668.54     1605.20     59.71 o 
   5   3   1       16.61       15.65      6.16 o 
   6   3   1       98.71      118.69     14.88 o 
   7   3   1       85.22      116.18     19.33 o 
   8   3   1      231.82      245.99     27.85 o 
   9   3   1      154.93      195.52     32.16 o 
  10   3   1       82.77       67.83     16.61 o 
  11   3   1        0.00       -7.12     14.90 o 
  12   3   1        1.46        1.30     18.83 o 
  13   3   1        8.70       -0.80     19.71 o 
  14   3   1        3.98        4.18     37.08 o 
  15   3   1      154.16      151.52     71.14 o 
 -15   4   1       25.11      -42.13     42.13 o 
 -14   4   1        0.01       29.66     31.38 o 
 -13   4   1       13.95      -15.48     22.59 o 
 -12   4   1      438.66      424.97     46.01 o 
 -11   4   1        0.95        3.85     17.74 o 
 -10   4   1      455.48      505.53     21.06 o 
  -9   4   1      281.88      321.28     18.37 o 
  -8   4   1       71.88       64.76     12.24 o 
  -7   4   1      259.68      271.62     14.73 o 
  -6   4   1      251.31      240.66     12.01 o 
  -5   4   1      323.75      453.17     37.19 o 
  -4   4   1      227.90      245.96     13.28 o 
  -3   4   1      115.57      118.08      8.13 o 
  -2   4   1      417.26      483.28     18.87 o 
  -1   4   1        0.52       -3.84      4.45 o 
   0   4   1       95.15      110.07      5.70 o 
   1   4   1       32.84       33.89      4.94 o 
   2   4   1      200.13      199.93     12.73 o 
   3   4   1      741.51      780.62     22.58 o 
   4   4   1      211.76      237.49      8.81 o 
   5   4   1      307.27      302.95     10.16 o 
   6   4   1        3.44        6.43      7.19 o 
   7   4   1      335.91      307.98     12.25 o 
   8   4   1      204.62      253.75     15.30 o 
   9   4   1      508.84      447.33     25.73 o 
  10   4   1       37.29       44.39     14.72 o 
  11   4   1      156.57      154.50     27.01 o 
  12   4   1       16.89       -3.99     22.20 o 
  13   4   1        0.44       -8.43     23.23 o 
  14   4   1      104.77      166.62     43.71 o 
  15   4   1       29.33       67.44     66.52 o 
 -15   5   1       43.19       29.69     46.16 o 
 -14   5   1       31.52      -13.20     31.65 o 
 -13   5   1       77.38       86.33     26.50 o 
 -12   5   1        5.85       10.59     22.06 o 
 -11   5   1      300.13      341.87     28.20 o 
 -10   5   1     1145.09     1111.42     38.58 o 
  -9   5   1      353.58      343.16     20.98 o 
  -8   5   1      130.81      129.72     14.64 o 
  -7   5   1      401.15      400.38     16.60 o 
  -6   5   1      291.70      302.31     13.41 o 
  -5   5   1      382.55      442.30     15.82 o 
  -4   5   1       12.92       53.18     16.12 o 
  -3   5   1      901.72      979.18     26.22 o 
  -2   5   1      714.89      811.36     31.01 o 
  -1   5   1      757.81      875.56     50.86 o 
   0   5   1     3847.96     5172.88    171.33 o 
   1   5   1      122.67      158.22      7.83 o 
   2   5   1     4623.53     5247.15    366.19 o 
   3   5   1      151.73      184.96      8.71 o 
   4   5   1      451.08      472.93     12.60 o 
   5   5   1      213.09      222.10     10.48 o 
   6   5   1      173.12      190.72     11.66 o 
   7   5   1      244.78      270.15     15.89 o 
   8   5   1      448.46      425.89     17.85 o 
   9   5   1        7.04       13.04     13.04 o 
  10   5   1     1295.57      971.74    164.91 o 
  11   5   1        9.38       13.86     18.69 o 
  12   5   1      502.62      453.82    104.49 o 
  13   5   1       17.19      -26.38     29.04 o 
  14   5   1        6.80        2.69     47.71 o 
  15   5   1       21.78       31.41     67.44 o 
 -14   6   1       11.20       -8.92     31.13 o 
 -13   6   1      106.33      109.91     29.08 o 
 -12   6   1       26.63        9.01     23.16 o 
 -11   6   1        3.97      -19.33     19.53 o 
 -10   6   1        0.19        7.80     17.37 o 
  -9   6   1        7.97       80.30     17.86 o 
  -8   6   1      108.36       76.65     16.21 o 
  -7   6   1       49.62       81.62     15.45 o 
  -6   6   1     1431.88     1426.24     30.57 o 
  -5   6   1       79.25       83.37     10.22 o 
  -4   6   1      116.44      163.38      9.97 o 
  -3   6   1        0.07       -6.78      7.12 o 
  -2   6   1        5.37        0.41      6.67 o 
  -1   6   1       71.17      105.38      8.03 o 
   0   6   1     1289.13     1854.97     55.68 o 
   1   6   1      712.94      931.93     32.09 o 
   2   6   1       44.74       41.47      8.14 o 
   3   6   1      969.23     1167.59     28.00 o 
   4   6   1      234.96      249.80     11.27 o 
   5   6   1       53.26       67.45      9.84 o 
   6   6   1       53.66       54.27     10.49 o 
   7   6   1      170.90      178.64     16.79 o 
   8   6   1        0.10       -9.09     15.53 o 
   9   6   1      563.06      474.43     23.83 o 
  10   6   1      208.93      170.17     22.26 o 
  11   6   1       82.88       77.15     21.79 o 
  12   6   1      135.90      100.07     25.10 o 
  13   6   1        7.29      -30.61     30.61 o 
  14   6   1      335.63      373.18     45.44 o 
 -14   7   1        0.72        0.95     37.74 o 
 -13   7   1        2.32      -17.72     26.34 o 
 -12   7   1        1.79       -1.70     23.96 o 
 -11   7   1       43.14       47.56     22.99 o 
 -10   7   1        2.91       18.52     18.87 o 
  -9   7   1      124.99      126.62     19.82 o 
  -8   7   1      228.61      230.95     21.81 o 
  -7   7   1      677.00      616.70     24.09 o 
  -6   7   1      135.79      160.41     17.28 o 
  -5   7   1      164.36      161.50     16.35 o 
  -4   7   1        9.84       41.08     10.26 o 
  -3   7   1       12.51        0.97      8.75 o 
  -2   7   1        7.37       11.85      8.37 o 
  -1   7   1      144.98      176.39     13.03 o 
   0   7   1      138.98      200.06     10.79 o 
   1   7   1      236.39      283.36     13.21 o 
   2   7   1      398.51      421.33     21.83 o 
   3   7   1       42.84       38.07     11.38 o 
   4   7   1       55.45       44.98      9.05 o 
   5   7   1      588.97      551.14     21.76 o 
   6   7   1       52.43       52.82     13.86 o 
   7   7   1       37.44       35.96     14.75 o 
   8   7   1      115.41      133.86     19.07 o 
   9   7   1       91.46       84.34     19.33 o 
  10   7   1        6.60       -7.40     19.12 o 
  11   7   1        8.91        9.19     21.33 o 
  12   7   1        1.27      -19.09     23.57 o 
  13   7   1        1.53        4.70     32.22 o 
  14   7   1       45.53       35.60     38.13 o 
 -13   8   1       69.07       58.73     30.30 o 
 -12   8   1        0.00      -20.37     24.80 o 
 -11   8   1       20.77       19.76     23.50 o 
 -10   8   1        1.27        0.85     19.50 o 
  -9   8   1        1.51       18.79     18.26 o 
  -8   8   1       42.13      114.05     24.94 o 
  -7   8   1      687.43      710.63     42.81 o 
  -6   8   1      469.50      448.49     22.04 o 
  -5   8   1      699.81      741.77     25.12 o 
  -4   8   1      151.54      164.79     16.17 o 
  -3   8   1      447.02      407.00     54.64 o 
  -2   8   1      223.20      269.74     15.96 o 
  -1   8   1      166.68      174.69     11.42 o 
   0   8   1      276.37      310.29     12.21 o 
   1   8   1       33.51       39.43      8.86 o 
   2   8   1       24.64       24.27      8.62 o 
   3   8   1      255.36      252.81     15.66 o 
   4   8   1     2679.16     2718.48     85.49 o 
   5   8   1      775.14      683.65     27.20 o 
   6   8   1      361.83      375.94     24.39 o 
   7   8   1      414.84      430.05     22.71 o 
   8   8   1      506.07      507.98     25.25 o 
   9   8   1      376.49      430.27     25.48 o 
  10   8   1       31.47       32.05     20.87 o 
  11   8   1       12.80       17.64     21.98 o 
  12   8   1        2.35      -12.83     25.60 o 
  13   8   1        5.06      -10.02     34.93 o 
 -13   9   1      528.46      736.25     48.71 o 
 -12   9   1       44.72       66.28     29.69 o 
 -11   9   1        2.60       -4.01     23.91 o 
 -10   9   1       97.07      128.23     25.69 o 
  -9   9   1      112.11      149.55     23.49 o 
  -8   9   1      210.90      240.33     24.95 o 
  -7   9   1      216.05      225.14     23.19 o 
  -6   9   1      652.75      571.23     26.02 o 
  -5   9   1      269.62      341.17     23.87 o 
  -4   9   1      441.12      540.00     53.74 o 
  -3   9   1      812.91      814.27     22.66 o 
  -2   9   1      425.91      489.45     21.97 o 
  -1   9   1       25.95       47.06     12.01 o 
   0   9   1     1374.97     1722.61     60.46 o 
   1   9   1       31.15       24.68      9.82 o 
   2   9   1      326.14      344.68     14.00 o 
   3   9   1      141.07      139.09     15.50 o 
   4   9   1     1281.68     1123.00     99.18 o 
   5   9   1        2.38        9.39     14.19 o 
   6   9   1      507.69      500.71     37.47 o 
   7   9   1       61.89       73.51     21.57 o 
   8   9   1        9.94       10.24     18.50 o 
   9   9   1      305.79      369.12     29.75 o 
  10   9   1        1.73       14.92     22.87 o 
  11   9   1      106.45      151.06     28.05 o 
  12   9   1       30.86       18.81     35.85 o 
  13   9   1        1.26       33.75     40.04 o 
 -12  10   1      273.26      390.62     40.59 o 
 -11  10   1        0.17       -4.00     27.44 o 
 -10  10   1        4.99       32.11     24.12 o 
  -9  10   1        3.76        4.93     21.66 o 
  -8  10   1      100.83       92.38     22.47 o 
  -7  10   1      143.19      132.30     22.30 o 
  -6  10   1      173.87      147.25     24.97 o 
  -5  10   1      416.99      383.05     23.49 o 
  -4  10   1      459.71      373.79     82.66 o 
  -3  10   1      599.51      605.97     24.72 o 
  -2  10   1      981.49      965.60     28.53 o 
  -1  10   1       32.79       50.15     13.60 o 
   0  10   1      969.45     1090.56     49.10 o 
   1  10   1      513.83      577.91     28.13 o 
   2  10   1      171.68      179.16     16.96 o 
   3  10   1      111.16       53.79     14.64 o 
   4  10   1      175.18      175.14     20.03 o 
   5  10   1      371.45      335.55     36.54 o 
   6  10   1      159.51      150.92     20.98 o 
   7  10   1      583.98      576.37     28.24 o 
   8  10   1      128.36      100.52     22.58 o 
   9  10   1       44.00       20.96     22.64 o 
  10  10   1       86.03      145.53     28.35 o 
  11  10   1       44.34       38.78     29.31 o 
  12  10   1        0.13      -27.73     34.64 o 
 -11  11   1       41.84       38.34     32.99 o 
 -10  11   1       14.47      -10.00     27.09 o 
  -9  11   1       93.42       83.77     27.27 o 
  -8  11   1       16.59       23.90     22.27 o 
  -7  11   1       36.80       42.07     21.56 o 
  -6  11   1       10.32       -0.89     18.79 o 
  -5  11   1       63.88       31.05     18.81 o 
  -4  11   1       46.91       47.30     17.91 o 
  -3  11   1      240.01      242.12     29.19 o 
  -2  11   1       14.30        3.99     13.79 o 
  -1  11   1       15.03       -1.95     15.42 o 
   0  11   1      208.16      223.60     21.78 o 
   1  11   1       43.11       59.67     17.78 o 
   2  11   1        6.92       12.75     16.35 o 
   3  11   1       44.88       28.14     16.63 o 
   4  11   1      313.57      278.59     23.77 o 
   5  11   1        3.24       -6.14     19.85 o 
   6  11   1        7.09        7.44     19.42 o 
   7  11   1       12.91       12.82     20.64 o 
   8  11   1       77.78      104.28     27.30 o 
   9  11   1        3.87       -3.52     24.75 o 
  10  11   1        0.56      -26.29     26.29 o 
  11  11   1       14.72      -11.76     36.02 o 
 -10  12   1       14.78       15.66     30.26 o 
  -9  12   1        5.55        2.22     27.40 o 
  -8  12   1       14.51       47.86     25.34 o 
  -7  12   1      159.13      179.63     28.49 o 
  -6  12   1       30.09       25.25     21.55 o 
  -5  12   1        3.47       -0.84     18.64 o 
  -4  12   1        1.28       -6.56     18.67 o 
  -3  12   1       17.69        5.24     19.69 o 
  -2  12   1        0.00       14.90     20.09 o 
  -1  12   1        0.75       -9.77     16.78 o 
   0  12   1       16.60       17.93     17.69 o 
   1  12   1      139.17      164.17     21.71 o 
   2  12   1       25.83       16.67     18.12 o 
   3  12   1        6.82       -5.32     19.26 o 
   4  12   1       33.21       33.52     21.85 o 
   5  12   1        1.23      -12.90     20.52 o 
   6  12   1        0.28       -9.74     20.03 o 
   7  12   1       40.10       20.08     23.40 o 
   8  12   1       33.46       60.47     26.94 o 
   9  12   1      156.57      197.41     33.52 o 
  10  12   1        4.54      -29.94     29.94 o 
  -9  13   1        1.77       20.35     31.16 o 
  -8  13   1        0.47       21.27     28.32 o 
  -7  13   1        4.37      -25.51     25.51 o 
  -6  13   1       85.91      145.26     31.27 o 
  -5  13   1        0.09        0.95     24.54 o 
  -4  13   1       24.10      -17.83     26.13 o 
  -3  13   1      148.16      142.25     46.17 o 
  -2  13   1        0.96      -10.58     20.36 o 
  -1  13   1       38.66       26.03     21.98 o 
   0  13   1       17.55       17.07     19.27 o 
   1  13   1       35.13       48.24     20.80 o 
   2  13   1       62.61       40.49     22.55 o 
   3  13   1       56.37       53.15     23.79 o 
   4  13   1        0.15      -17.02     22.26 o 
   5  13   1       76.16       66.82     25.20 o 
   6  13   1        1.16      -26.35     26.35 o 
   7  13   1        1.51        9.94     30.39 o 
   8  13   1       19.15       24.56     28.68 o 
   9  13   1       31.43        8.52     31.32 o 
  -8  14   1       75.75      147.59     41.17 o 
  -7  14   1        0.01       23.73     34.59 o 
  -6  14   1      586.35      642.63     53.46 o 
  -5  14   1        2.88        6.22     27.51 o 
  -4  14   1       28.61       -4.71     38.80 o 
  -3  14   1      134.80      126.18     48.65 o 
  -2  14   1       87.50      102.71     28.08 o 
  -1  14   1       15.17       -1.90     23.28 o 
   0  14   1       15.29       28.98     25.82 o 
   1  14   1       32.98       46.15     24.84 o 
   2  14   1        5.05        8.76     23.31 o 
   3  14   1       49.21       33.43     26.36 o 
   4  14   1      579.58      685.46     52.26 o 
   5  14   1        0.28       23.03     29.82 o 
   6  14   1       31.30       30.14     30.17 o 
   7  14   1      121.15      107.05     36.93 o 
   8  14   1      393.32      454.96     50.02 o 
  -6  15   1      210.01      233.62     75.10 o 
  -5  15   1        0.03       20.81     30.57 o 
  -4  15   1       22.57       32.81     30.23 o 
  -3  15   1        5.18       -6.61     26.63 o 
  -2  15   1      185.52      252.41     82.27 o 
  -1  15   1      128.14      158.32     56.10 o 
   0  15   1      181.48      426.23     54.55 o 
   1  15   1       29.34       55.57     40.77 o 
   2  15   1       97.90      106.15     38.35 o 
   3  15   1       19.60      -23.06     24.70 o 
   4  15   1        0.00      -16.08     32.97 o 
   5  15   1       40.46      -12.60     29.18 o 
   6  15   1      401.61      371.58     97.30 o 
  -2  16   1        9.60      -15.74     31.38 o 
  -1  16   1      196.61      358.66     56.82 o 
   0  16   1        6.71        0.82     45.02 o 
   1  16   1      221.26      356.78     57.79 o 
   2  16   1       18.63        4.86     77.61 o 
 -15   0   2       28.65       35.68     41.80 o 
 -14   0   2       39.59       38.11     36.03 o 
 -13   0   2      100.73      139.70     36.96 o 
 -12   0   2      235.02      261.66     56.36 o 
 -11   0   2      227.31      276.95     33.32 o 
 -10   0   2        0.13       51.46     21.71 o 
  -9   0   2      407.77      399.83     21.12 o 
  -8   0   2     2120.23     2057.19     36.40 o 
  -7   0   2      261.67      230.76     18.94 o 
  -6   0   2     2485.37     2538.13     51.28 o 
  -5   0   2     2068.22     1960.72     33.15 o 
  -4   0   2      103.25      112.50      9.10 o 
  -3   0   2     3039.98     2878.74    112.56 o 
  -2   0   2     1225.28     1269.78     70.20 o 
  -1   0   2     1582.10     1656.57    166.30 o 
   0   0   2     7164.64     7226.44    248.74 o 
   1   0   2       14.22       18.35      4.87 o 
   2   0   2   100777.75   107434.09   3126.53 o 
   3   0   2     1281.67     1220.97     53.04 o 
   4   0   2     5510.56     5773.18    116.45 o 
   5   0   2      748.39      742.18     25.33 o 
   6   0   2      187.58      200.77     13.31 o 
   7   0   2      293.26      269.94     15.80 o 
   8   0   2     1113.12     1116.72     28.43 o 
   9   0   2      270.05      270.84     20.00 o 
  10   0   2        1.45       -0.58     16.02 o 
  11   0   2       34.45       34.90     20.32 o 
  12   0   2     3256.73     3034.97     73.68 o 
  13   0   2       81.85       95.16     50.81 o 
  14   0   2      192.71      223.58     65.60 o 
  15   0   2      162.67      174.62     70.22 o 
 -15   1   2      111.45       90.71     33.88 o 
 -14   1   2       39.04        2.24     23.74 o 
 -13   1   2       34.52       31.17     22.14 o 
 -12   1   2      130.29      134.02     22.01 o 
 -11   1   2      341.84      389.61     22.02 o 
 -10   1   2      847.66      902.92     26.03 o 
  -9   1   2      550.73      538.51     16.44 o 
  -8   1   2       15.41        5.46      9.31 o 
  -7   1   2      247.42      230.11     12.07 o 
  -6   1   2       35.27       27.46      7.65 o 
  -5   1   2      272.33      294.93     13.88 o 
  -4   1   2      121.63      121.64      5.91 o 
  -3   1   2      255.97      211.36     31.38 o 
  -2   1   2    36247.58    37466.50   1461.32 o 
  -1   1   2        8.94       10.11      2.30 o 
   0   1   2       50.10       47.88      3.62 o 
   1   1   2      902.91      863.09     27.79 o 
   2   1   2      337.65      300.69      7.09 o 
   3   1   2      641.97      643.45      9.49 o 
   4   1   2     1676.64     1720.50     22.83 o 
   5   1   2       72.72      115.94     16.86 o 
   6   1   2      983.98     1067.84     16.83 o 
   7   1   2      597.27      543.90     13.96 o 
   8   1   2        7.68       11.10      8.58 o 
   9   1   2      143.52      144.31     13.13 o 
  10   1   2        0.06       -7.32     11.15 o 
  11   1   2     1190.41     1057.56     27.84 o 
  12   1   2      196.84      210.90     23.98 o 
  13   1   2        5.58      -10.27     25.90 o 
  14   1   2        3.35       64.21     39.20 o 
  15   1   2      135.58       86.88     64.21 o 
 -15   2   2        0.91      -27.78     32.48 o 
 -14   2   2        0.17       -2.72     28.07 o 
 -13   2   2       14.15      -21.11     21.11 o 
 -12   2   2      116.51      106.63     21.54 o 
 -11   2   2      111.49      102.62     17.41 o 
 -10   2   2       31.70       19.98     13.04 o 
  -9   2   2        0.43        5.11     10.86 o 
  -8   2   2       47.95       41.50     10.93 o 
  -7   2   2      690.68      718.76     46.02 o 
  -6   2   2     1903.13     1714.45    253.33 o 
  -5   2   2       28.04       23.15     14.58 o 
  -4   2   2        5.06       11.21      5.42 o 
  -3   2   2      883.62      816.04     27.78 o 
  -2   2   2      137.99      135.38      6.93 o 
  -1   2   2      417.88      383.34     12.20 o 
   0   2   2      339.08      302.04     38.56 o 
   1   2   2     1827.49     1714.43    234.42 o 
   2   2   2      932.11      865.34     19.09 o 
   3   2   2     2038.68     2023.31     32.15 o 
   4   2   2       35.30       15.75      5.41 o 
   5   2   2       63.56       64.99      7.92 o 
   6   2   2      119.43      132.70     17.22 o 
   7   2   2      413.20      357.93     32.51 o 
   8   2   2        1.75       -8.48      8.48 o 
   9   2   2      168.67      175.55     22.24 o 
  10   2   2       32.31        9.68     12.73 o 
  11   2   2       26.60       -8.28     14.49 o 
  12   2   2       46.52       41.19     18.43 o 
  13   2   2       24.07       17.06     25.84 o 
  14   2   2       93.20       72.26     40.80 o 
  15   2   2       76.87       69.29     63.75 o 
 -15   3   2        9.72      -13.68     32.88 o 
 -14   3   2        7.12       20.18     29.16 o 
 -13   3   2      146.97      145.39     29.33 o 
 -12   3   2      132.29      105.80     22.67 o 
 -11   3   2        0.25       -4.36     14.99 o 
 -10   3   2      234.62      255.34     19.28 o 
  -9   3   2        5.28       10.03     11.31 o 
  -8   3   2      141.31      167.90     14.29 o 
  -7   3   2        0.39        7.76      8.81 o 
  -6   3   2       10.77        5.90      7.57 o 
  -5   3   2      144.69      167.43     11.71 o 
  -4   3   2      657.48      721.45     24.84 o 
  -3   3   2     3412.23     3641.30     71.67 o 
  -2   3   2     1419.37     1344.39     69.56 o 
  -1   3   2       69.43       64.68      5.49 o 
   0   3   2      179.24      172.21     28.66 o 
   1   3   2      191.17      188.63     17.01 o 
   2   3   2       61.19       72.66     10.05 o 
   3   3   2     1369.20     1490.53     31.13 o 
   4   3   2     1084.81     1133.71     15.38 o 
   5   3   2      366.27      332.56     10.26 o 
   6   3   2      208.94      244.52     10.23 o 
   7   3   2      969.71     1016.38     18.55 o 
   8   3   2        0.05       -2.97      8.83 o 
   9   3   2      304.29      321.86     18.91 o 
  10   3   2        2.93        9.78     13.11 o 
  11   3   2       10.91        9.26     15.58 o 
  12   3   2       45.48       31.57     18.17 o 
  13   3   2        1.36       -5.66     22.28 o 
  14   3   2       98.18       26.79     54.51 o 
  15   3   2        0.02      -36.03     60.98 o 
 -15   4   2       15.66       18.74     35.53 o 
 -14   4   2       58.64       78.67     32.17 o 
 -13   4   2      126.49      113.34     28.60 o 
 -12   4   2      680.65      610.92     86.35 o 
 -11   4   2      128.76      136.29     21.79 o 
 -10   4   2      280.65      340.33     24.21 o 
  -9   4   2       14.74       28.48     12.82 o 
  -8   4   2      104.57      131.42     13.88 o 
  -7   4   2      380.42      387.81     14.81 o 
  -6   4   2      742.41      702.30     29.02 o 
  -5   4   2     2305.92     2464.34     45.79 o 
  -4   4   2      451.49      447.74     18.58 o 
  -3   4   2     1369.57     1496.54     33.65 o 
  -2   4   2       42.96       41.82      6.26 o 
  -1   4   2       74.67       71.60      6.48 o 
   0   4   2      375.26      385.31     43.04 o 
   1   4   2     3149.11     3610.51    161.27 o 
   2   4   2     1979.78     2182.74    244.74 o 
   3   4   2     1394.93     1416.81    146.67 o 
   4   4   2       71.08       87.29     11.36 o 
   5   4   2      262.23      274.57     10.08 o 
   6   4   2      295.21      274.72     11.15 o 
   7   4   2      135.58      132.72     11.40 o 
   8   4   2      453.97      444.88     17.15 o 
   9   4   2       62.26       65.51     13.74 o 
  10   4   2      279.79      318.89     21.08 o 
  11   4   2       13.82       -7.88     15.80 o 
  12   4   2       69.74       75.87     22.24 o 
  13   4   2        9.84      -19.46     31.83 o 
  14   4   2        2.56      -18.48     58.21 o 
  15   4   2       14.12       83.15     66.52 o 
 -15   5   2        1.97        2.64     37.67 o 
 -14   5   2       14.56       18.21     32.32 o 
 -13   5   2       38.88       35.37     25.41 o 
 -12   5   2        0.76        6.47     20.90 o 
 -11   5   2      149.17      159.72     23.19 o 
 -10   5   2      127.09      256.30     23.76 o 
  -9   5   2      199.05      286.46     22.39 o 
  -8   5   2        0.00       -1.35     12.58 o 
  -7   5   2       75.10       69.79     11.69 o 
  -6   5   2        0.00       -1.22      8.00 o 
  -5   5   2      286.40      264.71     14.52 o 
  -4   5   2      957.13     1021.40     22.39 o 
  -3   5   2       11.42        5.90      6.16 o 
  -2   5   2      163.72      208.34     11.59 o 
  -1   5   2     1990.04     2299.17    309.25 o 
   0   5   2        4.16        8.10      5.29 o 
   1   5   2        3.53       -0.63      5.31 o 
   2   5   2       95.91       95.11     10.18 o 
   3   5   2      654.84      735.51     16.32 o 
   4   5   2      384.92      317.85     17.83 o 
   5   5   2       63.17       47.53      8.05 o 
   6   5   2        0.01       -4.08      7.75 o 
   7   5   2      650.39      592.64     23.48 o 
   8   5   2      921.68      849.34     22.32 o 
   9   5   2      114.82      151.53     16.67 o 
  10   5   2      117.11      127.85     17.72 o 
  11   5   2       29.20       26.83     19.97 o 
  12   5   2      379.32      343.68     44.01 o 
  13   5   2        1.86      -19.41     28.77 o 
  14   5   2      100.59      131.74     49.19 o 
 -14   6   2        1.60      -24.12     32.81 o 
 -13   6   2       13.81       21.58     26.88 o 
 -12   6   2      118.03       93.71     24.71 o 
 -11   6   2       30.40       45.23     21.07 o 
 -10   6   2       44.61       51.55     18.72 o 
  -9   6   2       99.96      146.13     19.88 o 
  -8   6   2        9.12       30.85     14.76 o 
  -7   6   2      322.25      337.74     25.82 o 
  -6   6   2      259.94      290.35     18.79 o 
  -5   6   2       50.19       51.91     12.11 o 
  -4   6   2      131.21      134.99     11.07 o 
  -3   6   2       12.10       13.85      8.52 o 
  -2   6   2      299.58      317.66     14.61 o 
  -1   6   2     1384.73     1694.64     33.66 o 
   0   6   2      108.29      127.89      8.55 o 
   1   6   2     3153.52     4021.57    143.17 o 
   2   6   2      476.80      557.66     29.82 o 
   3   6   2        4.58        6.93      6.64 o 
   4   6   2       47.58       52.16      8.48 o 
   5   6   2        0.25       -3.38      7.67 o 
   6   6   2      172.24      179.07     13.45 o 
   7   6   2      122.20      113.91     23.75 o 
   8   6   2        9.36       31.55     14.17 o 
   9   6   2      466.82      402.26     23.83 o 
  10   6   2       38.49       23.16     18.15 o 
  11   6   2       67.77       53.91     24.46 o 
  12   6   2      185.04      214.88     33.35 o 
  13   6   2      187.88      216.70     37.40 o 
  14   6   2        5.94       37.85     44.72 o 
 -14   7   2        3.30      -29.99     30.43 o 
 -13   7   2       33.89       20.32     28.53 o 
 -12   7   2        1.08       -8.62     23.96 o 
 -11   7   2       19.55       -3.30     20.83 o 
 -10   7   2      290.57      310.36     27.07 o 
  -9   7   2      103.25      120.51     21.28 o 
  -8   7   2       17.74       24.03     15.41 o 
  -7   7   2     1535.55     1504.60     35.07 o 
  -6   7   2       52.34       35.30     13.71 o 
  -5   7   2       90.27       83.92     13.86 o 
  -4   7   2      114.40      123.18     12.22 o 
  -3   7   2       56.22       54.05      9.86 o 
  -2   7   2       32.20       18.59      8.65 o 
  -1   7   2       13.67       10.28      6.51 o 
   0   7   2      486.63      620.93     28.52 o 
   1   7   2       27.58       23.24      7.39 o 
   2   7   2       89.24       99.94      9.67 o 
   3   7   2      237.08      248.60     11.76 o 
   4   7   2       41.71       38.17      9.92 o 
   5   7   2       18.65        9.53      9.30 o 
   6   7   2      352.14      335.73     19.08 o 
   7   7   2      276.64      319.79     24.57 o 
   8   7   2       98.88       74.14     20.10 o 
   9   7   2       66.72       33.80     20.04 o 
  10   7   2       40.75       28.69     19.83 o 
  11   7   2      118.56      104.75     23.80 o 
  12   7   2       49.07       28.32     30.15 o 
  13   7   2       24.68       26.73     33.78 o 
  14   7   2        4.93       50.84     51.74 o 
 -13   8   2       84.38       91.98     32.92 o 
 -12   8   2       35.33       36.75     26.21 o 
 -11   8   2       50.48       39.57     24.94 o 
 -10   8   2        8.11       21.09     20.03 o 
  -9   8   2       54.09       28.60     18.35 o 
  -8   8   2       88.57       93.71     19.65 o 
  -7   8   2      798.81      749.50     28.06 o 
  -6   8   2     2622.24     2508.35     44.55 o 
  -5   8   2      854.53      850.50     27.10 o 
  -4   8   2      275.84      317.36     20.87 o 
  -3   8   2        0.98       -9.62      9.62 o 
  -2   8   2      151.51      208.24     14.62 o 
  -1   8   2      126.78      161.05     13.55 o 
   0   8   2       36.75       38.67      8.84 o 
   1   8   2      268.11      291.10     12.59 o 
   2   8   2        7.46       -5.38      8.55 o 
   3   8   2     1642.76     1715.75     40.22 o 
   4   8   2      631.83      612.30     80.36 o 
   5   8   2      421.22      412.04     19.75 o 
   6   8   2      231.28      299.90     22.59 o 
   7   8   2      832.44      755.89     27.69 o 
   8   8   2       79.41       58.26     18.11 o 
   9   8   2      606.76      563.04     38.69 o 
  10   8   2      217.81      198.42     48.74 o 
  11   8   2        6.97        6.56     23.36 o 
  12   8   2        0.44      -17.55     31.21 o 
  13   8   2        1.51       16.61     36.41 o 
 -13   9   2      349.92      473.28     43.71 o 
 -12   9   2       30.00       24.43     29.08 o 
 -11   9   2       15.96      -13.69     23.03 o 
 -10   9   2        6.79       11.59     21.85 o 
  -9   9   2       54.83       78.73     22.26 o 
  -8   9   2       89.28      135.32     21.90 o 
  -7   9   2       19.92        9.17     16.72 o 
  -6   9   2      197.32      194.63     21.74 o 
  -5   9   2       24.10        6.03     14.33 o 
  -4   9   2     1179.11     1150.21     31.02 o 
  -3   9   2        3.40       -6.95     11.46 o 
  -2   9   2      622.13      701.22     37.73 o 
  -1   9   2       44.30       45.19     12.35 o 
   0   9   2      244.18      290.09     13.29 o 
   1   9   2      156.51      172.06     13.00 o 
   2   9   2      478.30      483.79     26.72 o 
   3   9   2      543.86      545.76     19.75 o 
   4   9   2      669.11      589.44     20.64 o 
   5   9   2        0.13      -13.31     15.98 o 
   6   9   2     1294.52     1155.97     32.75 o 
   7   9   2       32.26       11.39     17.51 o 
   8   9   2      366.18      411.21     29.26 o 
   9   9   2      312.02      472.51     32.54 o 
  10   9   2        9.51       -4.89     21.83 o 
  11   9   2       26.62       24.06     29.83 o 
  12   9   2       61.81       55.35     38.31 o 
  13   9   2       41.33       15.40     39.32 o 
 -12  10   2       44.04       60.54     32.08 o 
 -11  10   2       12.85      -14.16     26.57 o 
 -10  10   2       28.55        8.63     24.66 o 
  -9  10   2        4.16      -17.73     20.92 o 
  -8  10   2       37.80       40.71     20.24 o 
  -7  10   2       15.91        7.78     18.77 o 
  -6  10   2      115.70      103.37     20.41 o 
  -5  10   2      231.35      254.07     22.89 o 
  -4  10   2      567.17      567.14     28.67 o 
  -3  10   2      144.02      183.24     19.99 o 
  -2  10   2       89.38       83.84     15.16 o 
  -1  10   2        6.50        8.92     12.63 o 
   0  10   2       34.83       24.96     13.19 o 
   1  10   2      428.83      478.99     36.67 o 
   2  10   2       36.13       31.40     12.81 o 
   3  10   2      439.40      403.42     19.57 o 
   4  10   2        8.13      -14.73     14.73 o 
   5  10   2       19.17        2.58     17.92 o 
   6  10   2       52.72       53.80     18.69 o 
   7  10   2        0.07      -15.38     18.17 o 
   8  10   2        4.20       -2.94     20.03 o 
   9  10   2       15.21       22.69     23.23 o 
  10  10   2        0.07       -7.06     25.39 o 
  11  10   2      130.47      147.43     36.49 o 
  12  10   2        0.61      -35.27     35.27 o 
 -11  11   2       10.03        4.54     30.44 o 
 -10  11   2        1.05        2.19     27.01 o 
  -9  11   2       65.01       68.70     26.61 o 
  -8  11   2        3.71      -16.09     22.22 o 
  -7  11   2        2.38        4.45     19.84 o 
  -6  11   2      109.99       93.74     21.59 o 
  -5  11   2        2.50        1.33     16.96 o 
  -4  11   2      268.73      229.94     37.26 o 
  -3  11   2      325.98      328.82     29.90 o 
  -2  11   2      316.22      292.64     23.68 o 
  -1  11   2      108.30       77.36     16.06 o 
   0  11   2      155.79      128.72     19.60 o 
   1  11   2       20.37       25.31     17.12 o 
   2  11   2      276.56      275.94     25.47 o 
   3  11   2      182.37      204.42     25.13 o 
   4  11   2        3.67      -10.28     15.76 o 
   5  11   2       78.40       93.55     22.89 o 
   6  11   2       66.56       51.80     20.37 o 
   7  11   2        2.16        7.22     21.00 o 
   8  11   2       26.45       46.17     24.02 o 
   9  11   2      144.65      153.50     29.26 o 
  10  11   2        3.52      -25.77     26.78 o 
  11  11   2        0.39      -21.96     35.30 o 
 -10  12   2        2.34      -15.05     30.30 o 
  -9  12   2       22.31       30.26     29.11 o 
  -8  12   2        6.83      -14.67     24.41 o 
  -7  12   2       86.15       98.36     25.84 o 
  -6  12   2       40.87       56.74     23.39 o 
  -5  12   2       84.69       78.32     21.01 o 
  -4  12   2       76.71       69.80     28.39 o 
  -3  12   2       31.65       32.71     18.72 o 
  -2  12   2       23.33        4.85     19.30 o 
  -1  12   2       11.73       12.65     17.54 o 
   0  12   2       21.06       -7.27     17.24 o 
   1  12   2      387.70      376.55     41.87 o 
   2  12   2       34.94       26.06     18.03 o 
   3  12   2      138.83       97.42     23.20 o 
   4  12   2       37.01       18.82     21.04 o 
   5  12   2       55.84       30.57     27.53 o 
   6  12   2        2.04      -10.64     20.51 o 
   7  12   2        3.43      -22.19     22.20 o 
   8  12   2      265.74      286.66     33.45 o 
   9  12   2       11.60      -16.02     27.66 o 
  10  12   2        0.20        6.77     35.63 o 
  -9  13   2        0.82       16.16     31.31 o 
  -8  13   2        7.19        3.17     27.87 o 
  -7  13   2      109.29      119.00     29.21 o 
  -6  13   2      187.81      245.17     30.38 o 
  -5  13   2       50.35       25.95     25.50 o 
  -4  13   2        1.47        3.11     22.24 o 
  -3  13   2       14.89       21.30     22.23 o 
  -2  13   2        1.60       -8.14     21.07 o 
  -1  13   2        8.40       23.47     22.29 o 
   0  13   2        2.79      -18.45     18.45 o 
   1  13   2      115.18      102.57     21.40 o 
   2  13   2        5.98       -4.67     21.74 o 
   3  13   2       30.41       37.95     22.23 o 
   4  13   2        1.42       39.94     23.53 o 
   5  13   2        2.09        7.24     31.03 o 
   6  13   2       41.28       31.53     27.07 o 
   7  13   2       91.49       80.80     32.32 o 
   8  13   2        9.13      -18.13     32.76 o 
   9  13   2        2.41       -6.13     32.08 o 
  -8  14   2      107.41      110.93     42.05 o 
  -7  14   2      210.52      236.59     40.93 o 
  -6  14   2        1.25       69.41     32.75 o 
  -5  14   2        0.15       -3.97     26.81 o 
  -4  14   2       22.34       24.56     26.04 o 
  -3  14   2       53.63       56.94     29.48 o 
  -2  14   2      113.99      158.46     51.28 o 
  -1  14   2      108.76      111.38     29.28 o 
   0  14   2        0.86       -6.72     24.33 o 
   1  14   2        4.04      -24.20     24.20 o 
   2  14   2      189.17      158.03     54.86 o 
   3  14   2      142.47       79.07     35.59 o 
   4  14   2       25.90       23.25     25.89 o 
   5  14   2       29.46       44.50     26.98 o 
   6  14   2      127.19      111.66     33.14 o 
   7  14   2      108.21       91.82     35.17 o 
  -6  15   2        0.00       -8.30     34.64 o 
  -5  15   2        4.27       17.11     31.17 o 
  -4  15   2        5.86       21.09     28.71 o 
  -3  15   2        0.02      -10.14     29.90 o 
  -2  15   2       48.23       13.07     26.44 o 
  -1  15   2       31.90       17.04     28.16 o 
   0  15   2      134.29      189.25     44.06 o 
   1  15   2       43.69       57.11     47.12 o 
   2  15   2       26.76       12.83     26.12 o 
   3  15   2        0.08      -11.36     33.91 o 
   4  15   2        3.83      -12.47     27.07 o 
   5  15   2        1.42        0.16     30.16 o 
  -2  16   2        2.06       -9.81     30.60 o 
  -1  16   2        0.10       12.97     46.05 o 
   0  16   2       55.76       69.04     46.71 o 
   1  16   2       65.56      114.23     49.64 o 
   2  16   2      245.47      398.34     59.35 o 
 -15   1   3       10.01       -7.12     32.31 o 
 -14   1   3        2.40       18.15     24.06 o 
 -13   1   3       14.77       24.27     21.00 o 
 -12   1   3      172.05      182.13     23.53 o 
 -11   1   3      156.92      190.36     21.94 o 
 -10   1   3      651.69      692.91     22.16 o 
  -9   1   3      737.65      753.05     18.24 o 
  -8   1   3      732.27      659.97     15.73 o 
  -7   1   3      191.41      205.13     10.63 o 
  -6   1   3      147.85      154.39      9.43 o 
  -5   1   3        2.77       -3.48      5.18 o 
  -4   1   3      215.01      186.59      9.50 o 
  -3   1   3     1850.56     1744.50     46.86 o 
  -2   1   3     1018.23      969.72     32.16 o 
  -1   1   3      197.80      185.59      6.46 o 
   0   1   3     2002.67     1989.60     51.41 o 
   1   1   3      574.98      560.38     18.52 o 
   2   1   3     5652.62     5528.02    106.69 o 
   3   1   3      186.87      201.44      6.75 o 
   4   1   3        0.01        3.10      4.80 o 
   5   1   3        0.79       -5.40      5.40 o 
   6   1   3      175.30      190.11      9.96 o 
   7   1   3      375.87      354.60     12.19 o 
   8   1   3        0.64        3.45      9.01 o 
   9   1   3        2.17       35.22     11.00 o 
  10   1   3       28.38       25.94     12.33 o 
  11   1   3      140.28      157.36     18.55 o 
  12   1   3      663.32      572.01     28.19 o 
  13   1   3       65.85       63.61     34.61 o 
  14   1   3      513.33      544.44     55.48 o 
  15   1   3       26.39       10.69     45.40 o 
 -15   2   3       41.12       31.56     34.48 o 
 -14   2   3        0.01      -27.11     27.11 o 
 -13   2   3       29.47       -6.63     23.82 o 
 -12   2   3      141.54      138.32     22.64 o 
 -11   2   3       54.12       72.93     16.90 o 
 -10   2   3      273.91      280.04     19.57 o 
  -9   2   3      144.28      142.12     15.15 o 
  -8   2   3       17.35       22.44      8.80 o 
  -7   2   3       48.86       47.38      9.98 o 
  -6   2   3      712.12      646.76     82.03 o 
  -5   2   3     1406.79     1390.82     85.72 o 
  -4   2   3      103.62      123.06      8.31 o 
  -3   2   3     2098.35     2228.96     66.47 o 
  -2   2   3     1009.88     1053.90     42.16 o 
  -1   2   3     2616.34     2691.25     74.15 o 
   0   2   3     2778.38     2666.80     92.71 o 
   1   2   3     4465.34     4401.65    112.74 o 
   2   2   3     2143.30     2128.88     50.68 o 
   3   2   3     3388.02     3486.25     56.05 o 
   4   2   3       15.77        7.54      5.17 o 
   5   2   3       16.02       18.86      6.38 o 
   6   2   3      128.30      153.55      9.97 o 
   7   2   3      233.17      249.61     11.72 o 
   8   2   3        1.48        0.85      8.94 o 
   9   2   3      239.10      263.14     15.63 o 
  10   2   3        7.00        3.63     13.16 o 
  11   2   3       27.29       12.20     15.45 o 
  12   2   3       73.43       66.34     21.09 o 
  13   2   3       28.86       13.40     33.97 o 
  14   2   3       13.12      -37.89     37.89 o 
  15   2   3        1.04       -6.19     45.23 o 
 -15   3   3       16.77        6.30     33.70 o 
 -14   3   3      104.90       82.45     30.70 o 
 -13   3   3        7.86       17.99     25.77 o 
 -12   3   3       69.39       69.28     21.27 o 
 -11   3   3        0.84        5.22     15.33 o 
 -10   3   3      189.57      231.34     19.00 o 
  -9   3   3        0.35        3.19     11.71 o 
  -8   3   3        9.77       20.22     10.57 o 
  -7   3   3       85.79       90.81     10.95 o 
  -6   3   3       29.76       27.80      8.24 o 
  -5   3   3     1685.64     1728.67     43.14 o 
  -4   3   3      971.03      957.17     23.28 o 
  -3   3   3     1652.05     1700.83     26.82 o 
  -2   3   3     1436.90     1444.86     59.23 o 
  -1   3   3        2.62       -2.38      3.90 o 
   0   3   3        3.00        0.55      3.37 o 
   1   3   3      101.58      114.74      5.61 o 
   2   3   3      145.95      137.67      6.82 o 
   3   3   3        4.67        4.22      4.87 o 
   4   3   3        5.67        4.98      5.41 o 
   5   3   3        0.42        4.02      6.12 o 
   6   3   3      169.83      201.20     11.20 o 
   7   3   3      530.26      496.84     14.49 o 
   8   3   3      221.91      232.15     14.37 o 
   9   3   3       25.11       28.22     11.34 o 
  10   3   3        2.41       -2.84     13.36 o 
  11   3   3        7.65        4.63     15.73 o 
  12   3   3       14.28        3.17     20.74 o 
  13   3   3       59.59       81.08     30.20 o 
  14   3   3       39.90       84.07     63.75 o 
  15   3   3       12.68      -23.10     62.82 o 
 -15   4   3        4.42      -33.68     33.68 o 
 -14   4   3       95.97      121.37     33.55 o 
 -13   4   3      339.45      388.44     37.48 o 
 -12   4   3      406.78      476.26     48.81 o 
 -11   4   3      442.87      365.56     69.96 o 
 -10   4   3      800.16      798.98     28.40 o 
  -9   4   3       79.77       98.01     14.51 o 
  -8   4   3       23.24        7.47     10.64 o 
  -7   4   3        9.30        6.98      9.35 o 
  -6   4   3      213.14      226.02     13.59 o 
  -5   4   3       87.35       84.14     11.53 o 
  -4   4   3       18.46       18.08      8.30 o 
  -3   4   3     1966.62     2165.92     42.05 o 
  -2   4   3      114.33      128.99      9.94 o 
  -1   4   3      106.92      125.02      8.07 o 
   0   4   3      227.71      237.70     24.52 o 
   1   4   3       18.03        7.93      4.65 o 
   2   4   3      881.34      996.00     41.03 o 
   3   4   3      163.07      176.27      8.20 o 
   4   4   3       80.14       89.43      8.19 o 
   5   4   3       22.16       20.68      7.36 o 
   6   4   3       98.97      100.54     14.06 o 
   7   4   3      105.87      109.07     12.24 o 
   8   4   3      192.66      178.78     26.51 o 
   9   4   3        1.35        4.60     12.25 o 
  10   4   3      295.80      270.54     20.28 o 
  11   4   3        7.00       25.45     17.11 o 
  12   4   3       14.29        7.31     21.66 o 
  13   4   3       60.05       51.39     37.82 o 
  14   4   3       37.49       30.49     56.36 o 
  15   4   3       13.95       -2.77     72.06 o 
 -15   5   3       47.49       58.52     39.07 o 
 -14   5   3        1.77      -30.43     30.43 o 
 -13   5   3       88.40       62.70     27.04 o 
 -12   5   3      519.03      468.88     29.57 o 
 -11   5   3      208.68      269.34     26.60 o 
 -10   5   3      553.95      529.00     25.85 o 
  -9   5   3      126.31      179.99     19.86 o 
  -8   5   3       65.35       77.04     15.53 o 
  -7   5   3        4.76       -2.11     11.42 o 
  -6   5   3     1502.99     1539.06     46.39 o 
  -5   5   3      126.18      155.79     14.32 o 
  -4   5   3     1359.11     1491.67     27.13 o 
  -3   5   3        1.18       -3.18      6.21 o 
  -2   5   3      300.19      336.79     16.03 o 
  -1   5   3      613.94      674.28     18.45 o 
   0   5   3      398.26      373.64     69.70 o 
   1   5   3       68.96       84.27      7.58 o 
   2   5   3     3608.27     4099.88    153.22 o 
   3   5   3      251.00      275.39     24.29 o 
   4   5   3      814.34      964.16     16.76 o 
   5   5   3      151.11      156.61     10.88 o 
   6   5   3      103.26      116.50     10.89 o 
   7   5   3     1125.95     1058.83     20.51 o 
   8   5   3      108.18       96.64     13.93 o 
   9   5   3      750.05      706.17     22.69 o 
  10   5   3        0.68      -11.10     14.72 o 
  11   5   3        2.00       -6.35     22.06 o 
  12   5   3        6.39       10.84     25.19 o 
  13   5   3      100.41      119.18     58.21 o 
  14   5   3        8.42       -8.27     43.35 o 
 -14   6   3       47.95        4.50     34.30 o 
 -13   6   3      106.89      129.36     29.45 o 
 -12   6   3      290.98      301.83     30.78 o 
 -11   6   3       14.10       12.51     20.48 o 
 -10   6   3       21.94       24.30     17.45 o 
  -9   6   3      177.72      177.71     20.74 o 
  -8   6   3       97.95       87.68     16.78 o 
  -7   6   3      356.13      361.09     20.62 o 
  -6   6   3       11.60        3.52     11.35 o 
  -5   6   3      863.97      809.66     23.20 o 
  -4   6   3      673.18      612.76     33.41 o 
  -3   6   3      645.85      562.90     14.75 o 
  -2   6   3        0.81       -6.60      6.90 o 
  -1   6   3        0.92       -3.73      7.00 o 
   0   6   3       14.99       16.03      6.82 o 
   1   6   3      580.57      698.73     36.63 o 
   2   6   3     1751.19     1980.84     66.25 o 
   3   6   3      375.35      344.94     31.26 o 
   4   6   3      112.34       91.74     14.17 o 
   5   6   3       34.50       30.35      9.16 o 
   6   6   3       85.69       83.69     10.87 o 
   7   6   3        5.19        2.86     11.05 o 
   8   6   3      836.14      781.16     22.86 o 
   9   6   3      386.13      382.97     25.96 o 
  10   6   3       19.79       24.27     18.41 o 
  11   6   3       40.49       12.71     24.13 o 
  12   6   3       19.09       34.74     34.46 o 
  13   6   3        3.33      -23.02     41.30 o 
  14   6   3       50.04       57.44     47.21 o 
 -14   7   3        2.13      -31.49     31.49 o 
 -13   7   3       30.05       18.85     28.11 o 
 -12   7   3        8.46       16.43     23.97 o 
 -11   7   3        2.74      -14.84     20.65 o 
 -10   7   3       45.56       47.96     19.86 o 
  -9   7   3      106.43       87.66     19.56 o 
  -8   7   3      862.91      730.82     27.81 o 
  -7   7   3     1349.22     1261.81     33.32 o 
  -6   7   3      770.25      772.33     34.93 o 
  -5   7   3      393.19      385.51     18.77 o 
  -4   7   3      100.41      117.10     15.07 o 
  -3   7   3      479.86      456.42     16.90 o 
  -2   7   3       55.06       49.26      9.75 o 
  -1   7   3      639.37      706.45     37.33 o 
   0   7   3       80.88       67.80      8.45 o 
   1   7   3      391.42      417.87     13.61 o 
   2   7   3      229.15      235.42     11.34 o 
   3   7   3     1463.22     1532.89     49.15 o 
   4   7   3       38.86       40.60      9.63 o 
   5   7   3      142.69      154.93     15.82 o 
   6   7   3       72.49       75.94     11.61 o 
   7   7   3       18.26       10.06     14.43 o 
   8   7   3      318.88      356.54     24.58 o 
   9   7   3       78.32       58.33     18.96 o 
  10   7   3       53.47       79.35     21.96 o 
  11   7   3       15.90        5.54     32.01 o 
  12   7   3       75.44       79.03     31.63 o 
  13   7   3        3.09      -12.19     39.86 o 
  14   7   3        3.95       26.65     51.69 o 
 -13   8   3       58.66       52.87     31.48 o 
 -12   8   3       68.96       81.37     27.81 o 
 -11   8   3       68.69       76.91     25.08 o 
 -10   8   3       22.92       31.09     20.99 o 
  -9   8   3       58.70       39.65     19.47 o 
  -8   8   3       31.56       23.22     16.32 o 
  -7   8   3      296.92      325.00     23.77 o 
  -6   8   3      221.77      272.61     28.27 o 
  -5   8   3      118.36      134.85     17.68 o 
  -4   8   3      118.65      119.58     16.12 o 
  -3   8   3       63.65       67.48     12.06 o 
  -2   8   3      877.22      853.85    109.71 o 
  -1   8   3      396.02      386.08     15.83 o 
   0   8   3      304.18      308.57     12.43 o 
   1   8   3        4.36        1.47      8.33 o 
   2   8   3       48.56       42.17      9.69 o 
   3   8   3      926.34      951.24     31.97 o 
   4   8   3      845.18      758.83     61.90 o 
   5   8   3       11.76      -13.61     15.11 o 
   6   8   3      785.96      718.76     27.06 o 
   7   8   3       73.01       33.29     18.53 o 
   8   8   3        3.28        2.02     19.24 o 
   9   8   3        0.02      -12.81     20.62 o 
  10   8   3      155.60      181.82     26.13 o 
  11   8   3       15.64        8.61     28.03 o 
  12   8   3       83.28      145.14     35.78 o 
  13   8   3      176.31      224.51     54.41 o 
 -13   9   3        9.52       10.49     32.79 o 
 -12   9   3       27.13        7.38     28.25 o 
 -11   9   3       82.77       75.59     30.80 o 
 -10   9   3       12.24      -21.72     21.72 o 
  -9   9   3       86.18       78.03     22.03 o 
  -8   9   3       44.26       36.23     18.69 o 
  -7   9   3      197.95      216.78     23.40 o 
  -6   9   3      558.91      466.41     24.19 o 
  -5   9   3       87.94       72.27     16.97 o 
  -4   9   3      124.13      140.05     18.31 o 
  -3   9   3     1770.91     1772.65     71.69 o 
  -2   9   3      485.10      483.75     21.84 o 
  -1   9   3     1110.97     1222.90     31.93 o 
   0   9   3        2.04        6.35     10.97 o 
   1   9   3      259.47      308.52     15.43 o 
   2   9   3      128.17      125.93     13.64 o 
   3   9   3        0.21      -11.53     11.53 o 
   4   9   3      267.40      241.17     17.92 o 
   5   9   3       12.26       -1.85     14.64 o 
   6   9   3      324.86      297.08     23.62 o 
   7   9   3      931.28      880.23     36.14 o 
   8   9   3      100.19       88.30     33.74 o 
   9   9   3      123.54      112.00     24.03 o 
  10   9   3       30.94        4.49     26.97 o 
  11   9   3        0.00       14.91     29.70 o 
  12   9   3       61.49       70.56     35.39 o 
 -12  10   3      147.02      166.42     35.93 o 
 -11  10   3      235.71      275.79     34.54 o 
 -10  10   3       69.62       59.57     26.17 o 
  -9  10   3        0.07      -12.46     21.66 o 
  -8  10   3      449.09      462.40     28.80 o 
  -7  10   3        0.27        3.60     18.79 o 
  -6  10   3      544.17      504.73     26.29 o 
  -5  10   3        1.69        3.35     16.25 o 
  -4  10   3      686.56      596.24     25.65 o 
  -3  10   3       18.62       21.87     15.12 o 
  -2  10   3     4133.79     4139.60     84.41 o 
  -1  10   3      374.11      373.00     18.95 o 
   0  10   3      865.64      867.33     39.43 o 
   1  10   3        5.97        9.23     12.68 o 
   2  10   3       59.39       48.48     13.63 o 
   3  10   3      187.55      208.60     18.27 o 
   4  10   3      350.09      385.68     23.89 o 
   5  10   3      347.48      310.63     24.19 o 
   6  10   3       34.09       21.42     17.53 o 
   7  10   3        7.39        4.81     18.67 o 
   8  10   3      135.55      167.53     31.47 o 
   9  10   3      346.45      293.87     82.92 o 
  10  10   3      383.20      494.59     42.97 o 
  11  10   3        1.47       62.48     34.47 o 
  12  10   3        3.09       -6.09     37.20 o 
 -11  11   3        0.92      -11.89     30.25 o 
 -10  11   3       28.82       43.88     27.36 o 
  -9  11   3        1.82       -5.96     23.76 o 
  -8  11   3        8.48       -5.68     22.60 o 
  -7  11   3        4.07      -20.19     20.19 o 
  -6  11   3       95.70       80.91     22.04 o 
  -5  11   3        5.16        4.95     17.29 o 
  -4  11   3       25.41       10.08     17.14 o 
  -3  11   3      197.57      171.75     21.24 o 
  -2  11   3      273.43      258.80     23.07 o 
  -1  11   3       13.94       15.71     13.97 o 
   0  11   3      306.06      354.24     26.16 o 
   1  11   3      161.92      135.17     19.94 o 
   2  11   3       97.46       86.12     18.30 o 
   3  11   3      201.80      209.34     23.03 o 
   4  11   3      148.02      116.89     21.74 o 
   5  11   3       54.51       49.20     18.86 o 
   6  11   3       38.48       17.00     19.13 o 
   7  11   3      214.90      220.95     26.97 o 
   8  11   3      273.30      338.69     32.27 o 
   9  11   3        2.21      -24.32     24.32 o 
  10  11   3       50.26       76.96     35.68 o 
  11  11   3       46.52       65.86     38.25 o 
 -10  12   3        0.57      -19.98     30.02 o 
  -9  12   3       11.43      -22.54     26.60 o 
  -8  12   3       43.54       47.43     26.64 o 
  -7  12   3        4.00        9.32     22.87 o 
  -6  12   3        6.33       18.76     21.54 o 
  -5  12   3        8.99       44.23     21.51 o 
  -4  12   3        8.09        6.08     18.51 o 
  -3  12   3        5.03      -10.70     16.99 o 
  -2  12   3       62.21       43.88     21.04 o 
  -1  12   3        5.11       13.03     20.23 o 
   0  12   3        0.27       -6.80     17.16 o 
   1  12   3       15.02       25.54     17.98 o 
   2  12   3       33.95       17.49     18.13 o 
   3  12   3        0.23       -0.19     19.29 o 
   4  12   3        0.07       -4.38     20.31 o 
   5  12   3       47.81       45.84     23.69 o 
   6  12   3        1.53      -23.13     23.13 o 
   7  12   3       15.33      -19.04     22.48 o 
   8  12   3        1.74      -20.09     24.66 o 
   9  12   3       86.33       92.96     36.33 o 
  10  12   3        2.79      -20.38     35.85 o 
  -9  13   3       37.33       -1.64     32.21 o 
  -8  13   3      273.86      349.64     38.32 o 
  -7  13   3        0.31        8.88     26.13 o 
  -6  13   3       24.73       -9.83     24.55 o 
  -5  13   3       66.72       49.04     23.55 o 
  -4  13   3       47.62       46.60     24.28 o 
  -3  13   3        0.48       10.00     22.27 o 
  -2  13   3       18.83       29.52     22.63 o 
  -1  13   3       89.25       54.97     23.69 o 
   0  13   3       22.98       16.30     19.44 o 
   1  13   3        0.13      -18.15     18.15 o 
   2  13   3      145.34      156.80     26.67 o 
   3  13   3       50.75       34.96     24.02 o 
   4  13   3      215.46      202.77     79.38 o 
   5  13   3        0.96      -27.35     27.35 o 
   6  13   3        0.64       -5.91     25.77 o 
   7  13   3       52.93       39.05     31.63 o 
   8  13   3       77.22       57.95     36.42 o 
   9  13   3        0.36      -14.63     45.40 o 
  -7  14   3       23.89       26.28     35.83 o 
  -6  14   3       36.83       12.51     31.60 o 
  -5  14   3       85.52       37.90     28.95 o 
  -4  14   3       33.47       13.74     26.19 o 
  -3  14   3        6.95        8.73     28.36 o 
  -2  14   3        0.95        2.49     24.65 o 
  -1  14   3        2.17      -22.21     23.30 o 
   0  14   3       65.33       51.41     25.40 o 
   1  14   3       41.42       29.24     33.47 o 
   2  14   3      122.20      140.97     31.67 o 
   3  14   3        6.61        3.99     24.77 o 
   4  14   3      318.86      396.96    130.95 o 
   5  14   3       65.63       17.96     32.47 o 
   6  14   3      562.04      636.90     58.62 o 
   7  14   3       12.19       22.34     35.25 o 
  -5  15   3       72.46       67.41     33.24 o 
  -4  15   3       44.08       16.92     29.88 o 
  -3  15   3       35.83       35.63     27.34 o 
  -2  15   3       67.02       29.99     26.03 o 
  -1  15   3      257.68      219.81     84.73 o 
   0  15   3        0.10       -5.34     26.68 o 
   1  15   3        6.18      -23.19     40.44 o 
   2  15   3        9.68      -10.32     32.48 o 
   3  15   3        5.87       -8.96     26.07 o 
   4  15   3       59.59        9.52     28.22 o 
   5  15   3       92.38       74.37     36.47 o 
  -2  16   3      383.77      614.04     74.84 o 
  -1  16   3        3.90      -28.33     31.38 o 
   0  16   3       22.57       56.74     46.68 o 
   1  16   3       24.33      -16.75     46.91 o 
 -15   0   4       14.93       11.41     40.49 o 
 -14   0   4       28.33      -29.81     34.84 o 
 -13   0   4        3.45        5.32     30.37 o 
 -12   0   4       16.21        6.75     27.11 o 
 -11   0   4     1500.84     1397.80     50.55 o 
 -10   0   4     1599.27     1416.78     47.93 o 
  -9   0   4     1513.62     1519.40     34.36 o 
  -8   0   4      617.85      565.53     21.83 o 
  -7   0   4       39.14       44.11     11.66 o 
  -6   0   4        5.14        6.50      8.88 o 
  -5   0   4      364.22      345.24     28.46 o 
  -4   0   4     2590.96     2708.54    110.77 o 
  -3   0   4      141.88      125.76      8.22 o 
  -2   0   4    55254.64    56496.04   2237.70 o 
  -1   0   4       11.22        9.08      4.96 o 
   0   0   4    16182.84    16598.63    474.72 o 
   1   0   4    13818.01    14449.04    417.14 o 
   2   0   4     8652.67     8670.53     70.88 o 
   3   0   4      326.51      362.16     10.57 o 
   4   0   4      232.83      202.23     10.52 o 
   5   0   4     2807.75     2948.82     35.30 o 
   6   0   4      152.43      205.69     15.49 o 
   7   0   4       82.88       96.16     15.01 o 
   8   0   4      416.43      367.92     19.24 o 
   9   0   4      214.98      198.06     20.62 o 
  10   0   4     1759.44     1658.87     39.84 o 
  11   0   4      353.14      404.99     28.04 o 
  12   0   4     1093.94     1146.55     74.84 o 
  13   0   4      435.63      483.19     72.99 o 
  14   0   4      671.23      602.38     70.22 o 
  15   0   4        0.31        6.47     62.82 o 
 -15   1   4      388.01      500.85     82.94 o 
 -14   1   4       58.60       58.57     30.01 o 
 -13   1   4        0.86       -6.77     20.95 o 
 -12   1   4      295.36      331.09     27.35 o 
 -11   1   4        2.83      -11.02     16.38 o 
 -10   1   4      944.50      916.53     24.73 o 
  -9   1   4     1057.37     1063.30     27.41 o 
  -8   1   4        0.13        4.75      8.64 o 
  -7   1   4        0.80       -0.28      7.42 o 
  -6   1   4      773.54      703.47     13.61 o 
  -5   1   4     1449.36     1508.74     27.33 o 
  -4   1   4      614.69      622.71     11.50 o 
  -3   1   4     1508.07     1460.10     49.09 o 
  -2   1   4     5213.10     5224.14    107.49 o 
  -1   1   4       19.62       17.49      3.60 o 
   0   1   4    39436.23    39516.32   1004.21 o 
   1   1   4     3802.07     3841.19     59.60 o 
   2   1   4    38451.10    40046.61    368.69 o 
   3   1   4        0.26       -3.50      3.65 o 
   4   1   4      241.01      253.16      8.22 o 
   5   1   4      246.84      263.70      9.20 o 
   6   1   4      232.94      204.96     11.93 o 
   7   1   4        9.24        4.46      7.77 o 
   8   1   4      490.03      451.54     14.68 o 
   9   1   4     1153.98     1104.90     22.12 o 
  10   1   4      142.29      139.34     15.10 o 
  11   1   4        1.33       -3.48     15.51 o 
  12   1   4      178.43      215.05     30.22 o 
  13   1   4      803.78      664.25     47.36 o 
  14   1   4       64.22        9.50     39.79 o 
  15   1   4       22.42       14.80     46.71 o 
 -15   2   4       58.90       36.23     34.81 o 
 -14   2   4        0.00      -27.08     27.08 o 
 -13   2   4       14.44       -0.12     25.04 o 
 -12   2   4        0.88      -13.81     18.46 o 
 -11   2   4       74.45       78.18     17.80 o 
 -10   2   4      678.92      663.47     22.11 o 
  -9   2   4      656.69      611.07     20.15 o 
  -8   2   4      284.82      288.33     15.05 o 
  -7   2   4      162.03      168.55     12.75 o 
  -6   2   4        0.00       -0.48      7.49 o 
  -5   2   4     3041.94     3245.39     82.61 o 
  -4   2   4      616.56      692.79     16.00 o 
  -3   2   4      275.94      279.33     11.95 o 
  -2   2   4     7385.20     7790.88    194.54 o 
  -1   2   4     2254.73     2340.07     80.36 o 
   0   2   4       14.86        6.01      3.46 o 
   1   2   4      288.62      276.85     27.63 o 
   2   2   4     1394.61     1361.73     35.19 o 
   3   2   4      104.19      108.56      8.36 o 
   4   2   4     2221.65     2282.63     25.62 o 
   5   2   4     1624.91     1705.38     20.11 o 
   6   2   4      624.71      570.95     13.51 o 
   7   2   4      781.76      781.98     16.75 o 
   8   2   4      280.50      263.67     13.03 o 
   9   2   4       40.36       44.98     11.65 o 
  10   2   4       96.82       90.43     14.18 o 
  11   2   4       13.87       11.17     17.66 o 
  12   2   4        5.76       -3.41     23.99 o 
  13   2   4      133.98      143.62     41.48 o 
  14   2   4      224.68      220.28     46.98 o 
  15   2   4       17.85      -10.12     46.68 o 
 -15   3   4        6.82        3.20     34.64 o 
 -14   3   4       69.20       51.42     32.15 o 
 -13   3   4        5.83      -24.07     24.64 o 
 -12   3   4      261.06      261.26     29.51 o 
 -11   3   4       72.67       75.14     21.47 o 
 -10   3   4      405.40      363.51     19.35 o 
  -9   3   4       65.01       47.87     13.50 o 
  -8   3   4        1.25        4.85     10.03 o 
  -7   3   4        6.57        6.32      9.11 o 
  -6   3   4      654.88      652.15     19.04 o 
  -5   3   4       24.56       32.15      7.68 o 
  -4   3   4        4.85       -2.28      5.77 o 
  -3   3   4      364.03      329.96     15.14 o 
  -2   3   4       20.01       24.25      5.24 o 
  -1   3   4       97.22      104.79      5.59 o 
   0   3   4       41.11       37.81      6.22 o 
   1   3   4      441.27      413.01      8.89 o 
   2   3   4       62.45       65.54      6.16 o 
   3   3   4     2008.04     2119.21     39.73 o 
   4   3   4      276.34      289.30      9.48 o 
   5   3   4     1162.52     1192.70     17.62 o 
   6   3   4     2060.56     2097.70     24.93 o 
   7   3   4        1.80       -7.77      7.77 o 
   8   3   4       49.74       35.60     10.51 o 
   9   3   4       40.96       23.31     11.58 o 
  10   3   4       62.95       61.74     15.54 o 
  11   3   4       25.27       -6.04     18.32 o 
  12   3   4       33.34       57.57     26.22 o 
  13   3   4      127.56       92.17     31.89 o 
  14   3   4        3.81       51.33     41.83 o 
  15   3   4       12.39       24.95     67.44 o 
 -15   4   4        6.16      -22.77     35.31 o 
 -14   4   4        5.38        6.78     30.40 o 
 -13   4   4       17.06        7.98     25.81 o 
 -12   4   4      177.89      174.86     24.80 o 
 -11   4   4      120.89      127.81     21.10 o 
 -10   4   4      515.72      504.86     29.34 o 
  -9   4   4        6.13       -6.60     13.69 o 
  -8   4   4       15.44       16.37     11.44 o 
  -7   4   4      319.38      313.90     14.23 o 
  -6   4   4      536.65      540.39     24.21 o 
  -5   4   4      321.77      360.63     12.36 o 
  -4   4   4        6.69        7.38      8.17 o 
  -3   4   4     3266.43     3672.93     79.34 o 
  -2   4   4     1397.11     1418.85     35.73 o 
  -1   4   4       77.18       90.55      7.88 o 
   0   4   4      521.84      474.60     52.89 o 
   1   4   4      456.00      450.28     10.29 o 
   2   4   4      313.48      287.69     23.03 o 
   3   4   4     1916.45     1983.28     41.18 o 
   4   4   4      270.27      250.77     14.55 o 
   5   4   4      642.61      644.69     16.87 o 
   6   4   4      291.66      259.37     11.40 o 
   7   4   4     1213.07     1209.25     21.25 o 
   8   4   4      248.72      292.65     16.15 o 
   9   4   4      664.08      600.61     20.79 o 
  10   4   4      380.89      391.60     22.46 o 
  11   4   4        1.42      -14.36     18.80 o 
  12   4   4        3.80       -2.13     26.07 o 
  13   4   4       28.89       24.34     36.70 o 
  14   4   4        4.22      -24.17     42.22 o 
  15   4   4       39.37      134.89     79.45 o 
 -15   5   4       19.98       25.28     38.38 o 
 -14   5   4      205.13      204.95     37.68 o 
 -13   5   4       81.20       66.32     30.34 o 
 -12   5   4        4.34       12.27     21.91 o 
 -11   5   4      152.16      141.40     23.02 o 
 -10   5   4       24.14       31.80     17.74 o 
  -9   5   4      268.81      287.63     23.06 o 
  -8   5   4      196.19      220.15     20.54 o 
  -7   5   4       16.44        0.60     12.00 o 
  -6   5   4       42.04       36.05     12.19 o 
  -5   5   4      356.77      361.56     16.49 o 
  -4   5   4       37.63       39.10     10.10 o 
  -3   5   4        4.31       -1.79      6.60 o 
  -2   5   4      137.11      158.13     12.37 o 
  -1   5   4     1701.26     1908.37     31.08 o 
   0   5   4      812.20      863.36     81.54 o 
   1   5   4     1664.61     1648.98    278.30 o 
   2   5   4      205.89      195.46      9.40 o 
   3   5   4       30.26       36.19      7.51 o 
   4   5   4      374.87      356.72     11.95 o 
   5   5   4       56.00       49.62      8.97 o 
   6   5   4       50.79       42.55      9.64 o 
   7   5   4      696.35      583.69     52.43 o 
   8   5   4      520.84      440.07     17.38 o 
   9   5   4      159.11      140.04     17.01 o 
  10   5   4      158.09      167.71     21.66 o 
  11   5   4      183.61      164.94     24.18 o 
  12   5   4        8.47       13.08     32.35 o 
  13   5   4       25.45       -1.34     37.62 o 
  14   5   4       86.54       88.69     60.98 o 
 -14   6   4        1.17       -8.22     33.20 o 
 -13   6   4      123.66      113.41     29.10 o 
 -12   6   4       67.51       68.69     24.51 o 
 -11   6   4       23.20       -6.77     20.67 o 
 -10   6   4        1.00        6.00     17.38 o 
  -9   6   4       55.08       62.98     17.46 o 
  -8   6   4       91.82       76.52     16.51 o 
  -7   6   4       37.13       57.83     14.48 o 
  -6   6   4       39.90       61.71     13.57 o 
  -5   6   4       31.95       35.44     11.84 o 
  -4   6   4      102.72      101.91     13.07 o 
  -3   6   4       67.46       61.72      9.26 o 
  -2   6   4      114.20      112.07     10.49 o 
  -1   6   4        1.19       -4.09      7.23 o 
   0   6   4        6.24        1.00      5.88 o 
   1   6   4     1073.22     1227.24     42.28 o 
   2   6   4        0.67       -6.69      7.18 o 
   3   6   4       16.71       23.74      7.66 o 
   4   6   4       41.24       18.34      8.53 o 
   5   6   4      271.84      298.09     13.22 o 
   6   6   4      352.41      329.82     13.93 o 
   7   6   4      317.17      293.56     15.88 o 
   8   6   4       25.18       10.38     13.20 o 
   9   6   4       57.41       52.44     15.49 o 
  10   6   4      260.82      141.48     51.58 o 
  11   6   4       52.92       51.84     25.19 o 
  12   6   4       53.22       78.75     36.80 o 
  13   6   4       99.79      109.02     61.90 o 
  14   6   4       50.16       64.41     48.40 o 
 -14   7   4        0.04      -31.24     35.17 o 
 -13   7   4       45.40       34.07     28.94 o 
 -12   7   4       90.23       61.30     26.32 o 
 -11   7   4       24.10        4.57     21.25 o 
 -10   7   4       49.88       60.14     20.42 o 
  -9   7   4      150.94      166.95     22.28 o 
  -8   7   4       11.61       27.65     16.20 o 
  -7   7   4      235.66      214.83     21.20 o 
  -6   7   4      186.30      237.23     23.86 o 
  -5   7   4     2013.02     1912.09     36.57 o 
  -4   7   4       51.67       36.42     12.08 o 
  -3   7   4      131.33      155.42     12.76 o 
  -2   7   4        0.04       -1.04      8.72 o 
  -1   7   4      414.44      439.08     20.72 o 
   0   7   4       54.87       49.45      8.90 o 
   1   7   4       30.69       23.66      7.92 o 
   2   7   4     1754.07     1906.25     63.35 o 
   3   7   4      552.42      528.60     28.51 o 
   4   7   4       52.67       48.18      9.94 o 
   5   7   4      115.23      121.59     13.66 o 
   6   7   4       13.00        3.55     10.60 o 
   7   7   4       13.57       10.17     13.12 o 
   8   7   4       69.34       79.56     18.26 o 
   9   7   4      694.04      615.48     27.01 o 
  10   7   4        0.12        5.82     23.42 o 
  11   7   4       28.44       19.66     27.11 o 
  12   7   4       16.96       32.34     50.81 o 
  13   7   4       39.28       -6.68     43.15 o 
 -13   8   4        3.85       -7.95     30.61 o 
 -12   8   4       51.04       55.68     28.40 o 
 -11   8   4      131.07      129.48     25.90 o 
 -10   8   4        0.02       -3.62     19.88 o 
  -9   8   4       84.04       78.34     20.40 o 
  -8   8   4      321.44      323.61     26.39 o 
  -7   8   4      113.04       89.38     18.02 o 
  -6   8   4      991.25      897.97     28.96 o 
  -5   8   4      394.41      384.11     20.75 o 
  -4   8   4     2320.98     2227.87     47.77 o 
  -3   8   4     1030.02     1023.24     22.85 o 
  -2   8   4     2982.46     3007.19     54.06 o 
  -1   8   4     1124.78     1033.11     78.93 o 
   0   8   4      225.63      235.18     16.86 o 
   1   8   4        4.59        6.36      8.85 o 
   2   8   4      785.78      764.85     24.63 o 
   3   8   4        3.86       -0.66      9.55 o 
   4   8   4      649.16      567.60     24.33 o 
   5   8   4     2677.72     2636.89     64.04 o 
   6   8   4      552.72      557.59     23.54 o 
   7   8   4       22.50        6.80     15.57 o 
   8   8   4      401.45      433.48     28.42 o 
   9   8   4      512.13      495.72     30.19 o 
  10   8   4       10.62       26.28     30.62 o 
  11   8   4      108.74      121.11     36.51 o 
  12   8   4       14.43        9.90     41.92 o 
  13   8   4      103.66      186.70     53.10 o 
 -13   9   4       84.35      134.18     36.35 o 
 -12   9   4       99.32       90.43     30.88 o 
 -11   9   4      112.13      141.72     29.03 o 
 -10   9   4       77.96      100.24     25.42 o 
  -9   9   4        0.32       -0.46     19.27 o 
  -8   9   4        0.66      -14.27     17.62 o 
  -7   9   4       13.88       15.44     17.20 o 
  -6   9   4        2.47      -14.79     14.79 o 
  -5   9   4      558.03      521.29     24.21 o 
  -4   9   4      644.06      588.27     24.50 o 
  -3   9   4      136.64      122.68     20.63 o 
  -2   9   4       38.83       39.37     12.89 o 
  -1   9   4      974.33      980.32     30.76 o 
   0   9   4      232.23      281.53     18.54 o 
   1   9   4      500.36      485.85     28.70 o 
   2   9   4       98.54       93.53     13.56 o 
   3   9   4       16.01       12.99     11.21 o 
   4   9   4      294.16      344.29     22.26 o 
   5   9   4      538.86      464.93     87.95 o 
   6   9   4        1.76       -0.53     17.86 o 
   7   9   4      305.10      298.26     28.20 o 
   8   9   4       12.77       21.34     21.83 o 
   9   9   4      180.61      281.53     33.27 o 
  10   9   4      302.12      370.08     44.52 o 
  11   9   4       12.44      -14.37     30.64 o 
  12   9   4      103.11      136.48     48.64 o 
 -12  10   4        2.20       15.32     32.08 o 
 -11  10   4       32.56       32.88     27.56 o 
 -10  10   4       14.97       40.01     25.06 o 
  -9  10   4       53.85       73.29     24.76 o 
  -8  10   4       20.50       -2.73     19.81 o 
  -7  10   4       14.69       -9.75     18.45 o 
  -6  10   4      309.11      349.90     27.38 o 
  -5  10   4       77.48       77.03     22.17 o 
  -4  10   4        4.71       -4.87     15.70 o 
  -3  10   4      535.90      553.86     29.95 o 
  -2  10   4      286.66      312.09     20.44 o 
  -1  10   4       25.12        2.35     13.11 o 
   0  10   4      805.99      813.29     34.40 o 
   1  10   4        5.99        6.08     12.94 o 
   2  10   4      349.11      342.04     22.13 o 
   3  10   4      168.61      182.68     17.54 o 
   4  10   4      231.65      222.93     19.37 o 
   5  10   4       28.57        1.55     16.37 o 
   6  10   4       17.63       16.44     18.76 o 
   7  10   4       40.64       65.05     20.98 o 
   8  10   4       66.05       18.76     21.48 o 
   9  10   4       13.99       31.61     27.95 o 
  10  10   4       19.64       15.31     30.91 o 
  11  10   4        0.03       -5.31     32.52 o 
  12  10   4       10.86        3.41     80.84 o 
 -11  11   4       33.28       32.05     31.23 o 
 -10  11   4        4.95        8.20     27.28 o 
  -9  11   4        1.98      -14.26     24.20 o 
  -8  11   4        2.48        4.20     23.03 o 
  -7  11   4      217.37      263.54     29.17 o 
  -6  11   4      294.31      339.06     29.71 o 
  -5  11   4        7.69       -3.11     17.80 o 
  -4  11   4      247.75      312.86     26.15 o 
  -3  11   4      147.46      113.21     22.81 o 
  -2  11   4      304.60      316.07     30.78 o 
  -1  11   4      220.63      236.17     19.91 o 
   0  11   4       43.54       12.95     14.50 o 
   1  11   4      512.65      474.59     25.39 o 
   2  11   4        2.13      -11.74     15.61 o 
   3  11   4       16.32       17.38     17.10 o 
   4  11   4      120.55      104.94     22.30 o 
   5  11   4       76.25       51.94     19.34 o 
   6  11   4       34.06       13.90     18.86 o 
   7  11   4        8.64       -6.37     21.62 o 
   8  11   4       13.12        2.39     23.12 o 
   9  11   4       47.16       66.06     32.23 o 
  10  11   4       82.61      128.93     38.11 o 
  11  11   4       17.03       27.40     38.45 o 
 -10  12   4      113.70       89.06     34.34 o 
  -9  12   4        2.90      -26.74     26.74 o 
  -8  12   4       49.80       57.57     27.67 o 
  -7  12   4       21.04       -1.38     23.77 o 
  -6  12   4       19.32       20.56     22.85 o 
  -5  12   4       85.21       96.42     23.67 o 
  -4  12   4        0.10       -2.77     18.92 o 
  -3  12   4        0.35       20.85     21.55 o 
  -2  12   4        0.01       11.59     17.94 o 
  -1  12   4       28.77       33.82     20.58 o 
   0  12   4      174.36      180.02     27.20 o 
   1  12   4       13.29        5.06     17.85 o 
   2  12   4       51.83       22.88     18.68 o 
   3  12   4       74.82       48.41     19.59 o 
   4  12   4        8.44      -20.51     20.51 o 
   5  12   4      295.52      262.75     68.07 o 
   6  12   4        0.27      -22.10     24.17 o 
   7  12   4        0.34      -22.68     22.68 o 
   8  12   4        8.03       19.78     31.18 o 
   9  12   4       77.99       80.45     34.78 o 
  10  12   4      103.57      143.04     41.42 o 
  -9  13   4      128.32      174.85     36.82 o 
  -8  13   4        4.09        4.53     29.64 o 
  -7  13   4      113.66      100.36     28.95 o 
  -6  13   4      256.38      304.93     38.58 o 
  -5  13   4       22.63       26.05     22.36 o 
  -4  13   4        2.72      -18.77     22.91 o 
  -3  13   4       79.09       47.12     38.80 o 
  -2  13   4        0.38      -17.50     20.96 o 
  -1  13   4       49.38       17.08     22.95 o 
   0  13   4       10.51       10.90     21.98 o 
   1  13   4        1.81      -19.17     19.17 o 
   2  13   4        0.55      -18.59     18.59 o 
   3  13   4      111.11       65.79     25.21 o 
   4  13   4       85.86      903.04    516.19 o 
   5  13   4       11.23       -6.86     24.77 o 
   6  13   4       45.61        8.30     27.11 o 
   7  13   4       38.77       23.27     30.31 o 
   8  13   4       97.37       95.67     44.01 o 
   9  13   4       12.52       56.70     47.20 o 
  -7  14   4       22.84       29.88     36.16 o 
  -6  14   4       47.59       88.55     34.03 o 
  -5  14   4       21.58       14.64     28.96 o 
  -4  14   4       37.42       20.90     25.99 o 
  -3  14   4        3.70      -15.54     24.13 o 
  -2  14   4       92.19       71.62     32.12 o 
  -1  14   4      102.06       80.75     35.84 o 
   0  14   4       79.27       51.81     26.06 o 
   1  14   4       54.71       58.96     28.96 o 
   2  14   4        2.71        5.52     27.66 o 
   3  14   4       56.09       15.20     26.53 o 
   4  14   4       49.75       36.82     26.03 o 
   5  14   4      196.40      233.74     72.99 o 
   6  14   4        1.79      -20.28     28.90 o 
   7  14   4       24.98        3.95     40.25 o 
  -5  15   4       22.62        7.99     34.19 o 
  -4  15   4      194.70      184.00     54.84 o 
  -3  15   4       13.84        6.38     27.28 o 
  -2  15   4        0.31       -5.69     30.59 o 
  -1  15   4        0.68       24.92     28.54 o 
   0  15   4       10.08      -11.42     28.13 o 
   1  15   4       69.48      107.22     47.12 o 
   2  15   4       94.00      134.71     48.50 o 
   3  15   4        5.71       -3.94     28.02 o 
   4  15   4       29.84       13.19     30.36 o 
   5  15   4       87.00       61.97     39.13 o 
  -1  16   4       69.66       84.60     34.72 o 
   0  16   4       28.10       68.69     50.76 o 
 -15   1   5      162.45      258.37     40.53 o 
 -14   1   5        3.44       -9.23     29.15 o 
 -13   1   5       62.01       42.57     22.86 o 
 -12   1   5       20.36        1.92     18.82 o 
 -11   1   5       13.34       17.84     16.82 o 
 -10   1   5      857.25      885.41     24.77 o 
  -9   1   5       25.81       44.95     12.47 o 
  -8   1   5      728.34      624.27     15.91 o 
  -7   1   5       15.75       27.67      8.14 o 
  -6   1   5       65.31       51.89      7.84 o 
  -5   1   5     2542.04     2677.33     40.99 o 
  -4   1   5     1514.24     1484.46     17.77 o 
  -3   1   5     2499.92     2310.70    220.90 o 
  -2   1   5      115.57      122.57      6.12 o 
  -1   1   5     5936.45     5339.87    421.99 o 
   0   1   5      851.82      871.71     18.18 o 
   1   1   5     8305.07     8144.67    201.07 o 
   2   1   5     8280.90     8345.54     89.98 o 
   3   1   5        0.91        0.67      5.26 o 
   4   1   5      134.78      116.64      7.51 o 
   5   1   5      248.41      250.14      9.15 o 
   6   1   5       50.29       47.25      7.98 o 
   7   1   5       41.78       46.75      9.00 o 
   8   1   5       83.33      101.18     11.44 o 
   9   1   5       12.38       11.26     10.96 o 
  10   1   5        4.95       -5.59     14.07 o 
  11   1   5        2.26       -3.95     17.85 o 
  12   1   5      109.23       94.90     27.54 o 
  13   1   5       81.94       45.73     37.74 o 
  14   1   5      176.21      137.75     45.32 o 
  15   1   5      101.18      111.80     50.19 o 
 -15   2   5       58.37       99.86     36.53 o 
 -14   2   5        1.49      -28.03     28.03 o 
 -13   2   5       46.56       27.09     26.39 o 
 -12   2   5       26.55       18.42     22.35 o 
 -11   2   5      139.67      137.38     20.30 o 
 -10   2   5     1326.27     1266.74     29.07 o 
  -9   2   5       58.58       53.24     12.80 o 
  -8   2   5       49.24       41.98     11.23 o 
  -7   2   5        0.50       -8.42      8.42 o 
  -6   2   5      147.60      141.07     11.45 o 
  -5   2   5     1193.41     1126.87    143.93 o 
  -4   2   5       83.30      107.60      8.79 o 
  -3   2   5     6920.57     7171.14    155.00 o 
  -2   2   5     1529.80     1479.52     32.30 o 
  -1   2   5      818.37      857.00     23.83 o 
   0   2   5      186.30      158.78      6.09 o 
   1   2   5     1009.80      925.89     41.68 o 
   2   2   5     3091.00     2979.46     85.82 o 
   3   2   5        9.38        2.51      4.91 o 
   4   2   5      116.93      118.21      8.82 o 
   5   2   5     1269.15     1320.58     21.71 o 
   6   2   5      319.83      273.07     10.98 o 
   7   2   5       75.44       77.21     10.09 o 
   8   2   5       86.63       77.75     11.37 o 
   9   2   5       26.89       23.10     11.66 o 
  10   2   5       44.63       19.48     14.71 o 
  11   2   5      235.75      253.50     29.47 o 
  12   2   5       44.47       39.50     25.82 o 
  13   2   5      232.52      250.67     36.26 o 
  14   2   5       52.38       44.10     42.61 o 
  15   2   5       43.64       24.48     49.00 o 
 -15   3   5        5.09       -4.22     35.51 o 
 -14   3   5        5.53       13.64     30.74 o 
 -13   3   5        2.46      -24.60     24.60 o 
 -12   3   5      359.64      377.28     45.37 o 
 -11   3   5       16.52       11.87     17.84 o 
 -10   3   5        1.48       10.84     14.13 o 
  -9   3   5      179.15      162.30     16.07 o 
  -8   3   5       16.02       23.25     11.10 o 
  -7   3   5        0.59       -9.06      9.06 o 
  -6   3   5       23.38       11.85      8.71 o 
  -5   3   5        7.65        9.03      7.28 o 
  -4   3   5      214.87      220.78     11.45 o 
  -3   3   5       12.35        7.60      4.97 o 
  -2   3   5     1281.55     1357.25     31.95 o 
  -1   3   5        4.98        5.26      4.58 o 
   0   3   5     1431.14     1441.47     27.09 o 
   1   3   5        2.28        6.42      4.64 o 
   2   3   5       73.12       84.25      7.06 o 
   3   3   5      213.15      195.75      8.47 o 
   4   3   5       68.08       53.92      7.27 o 
   5   3   5      323.53      289.28     10.51 o 
   6   3   5        0.42       -3.95      7.67 o 
   7   3   5      224.28      232.03     13.04 o 
   8   3   5      104.65      121.17     12.73 o 
   9   3   5      788.48      777.67     20.93 o 
  10   3   5      121.52      128.57     19.50 o 
  11   3   5        3.46        2.37     22.89 o 
  12   3   5        3.82      -18.42     25.22 o 
  13   3   5       21.18       84.97     51.17 o 
  14   3   5       53.96       48.07     44.66 o 
  15   3   5       49.10      -17.55     67.44 o 
 -15   4   5        0.10      -34.49     34.49 o 
 -14   4   5      117.58       98.51     34.11 o 
 -13   4   5        0.31      -10.58     27.28 o 
 -12   4   5       41.60       33.94     20.88 o 
 -11   4   5       99.65      115.91     20.78 o 
 -10   4   5      234.86      140.87     30.01 o 
  -9   4   5      182.29      185.22     19.92 o 
  -8   4   5       89.56       76.86     15.67 o 
  -7   4   5      230.56      242.69     15.20 o 
  -6   4   5      902.20      908.17     19.65 o 
  -5   4   5      389.62      353.57     15.59 o 
  -4   4   5      364.26      340.55     14.63 o 
  -3   4   5        8.26        4.13      5.91 o 
  -2   4   5       15.04       11.96      6.13 o 
  -1   4   5      207.57      216.09      7.93 o 
   0   4   5      666.42      661.08     78.36 o 
   1   4   5     1873.75     2104.28     49.31 o 
   2   4   5      789.98      784.00     66.36 o 
   3   4   5      395.38      396.45     11.12 o 
   4   4   5       43.83       68.41      8.90 o 
   5   4   5       76.60       67.55      8.71 o 
   6   4   5       96.88       91.32     10.11 o 
   7   4   5      611.55      524.07     15.85 o 
   8   4   5       29.55       20.63     11.03 o 
   9   4   5      381.67      365.19     17.01 o 
  10   4   5       25.65       13.01     17.79 o 
  11   4   5       79.69       56.14     24.66 o 
  12   4   5       62.07       44.89     27.83 o 
  13   4   5       20.42       20.30     32.51 o 
  14   4   5       26.17        1.22     44.46 o 
 -14   5   5        9.80       21.49     33.53 o 
 -13   5   5       16.90       35.24     29.00 o 
 -12   5   5      271.38      225.03     67.33 o 
 -11   5   5       62.20       51.93     20.92 o 
 -10   5   5      515.68      460.82     25.28 o 
  -9   5   5       46.89       41.35     16.50 o 
  -8   5   5      272.47      257.56     21.34 o 
  -7   5   5       39.81       43.82     13.44 o 
  -6   5   5      392.13      378.44     18.09 o 
  -5   5   5      399.04      384.70     17.08 o 
  -4   5   5        0.03       -8.21      8.64 o 
  -3   5   5      496.33      539.06     22.80 o 
  -2   5   5      236.60      227.01     10.26 o 
  -1   5   5      388.98      406.80     19.10 o 
   0   5   5     1152.72     1130.03     95.15 o 
   1   5   5        3.67       -5.49      5.84 o 
   2   5   5     1030.11     1128.84     34.04 o 
   3   5   5      616.87      642.33     29.71 o 
   4   5   5       75.66       98.72      9.67 o 
   5   5   5       21.13       22.30      8.34 o 
   6   5   5      819.15      689.37     17.49 o 
   7   5   5      166.32      150.17     13.21 o 
   8   5   5      936.26      836.16     20.65 o 
   9   5   5      337.84      377.80     25.57 o 
  10   5   5      401.78      400.46     26.87 o 
  11   5   5       23.13       19.96     24.69 o 
  12   5   5       50.35       68.30     36.51 o 
  13   5   5       90.59       86.30     42.98 o 
  14   5   5        0.52       -6.04     44.72 o 
 -14   6   5       19.78        1.59     33.85 o 
 -13   6   5       28.23       26.85     27.23 o 
 -12   6   5        0.57        1.19     23.73 o 
 -11   6   5      158.23      137.50     24.90 o 
 -10   6   5       67.02       41.08     19.06 o 
  -9   6   5       22.68        9.97     16.44 o 
  -8   6   5      640.18      597.75     25.02 o 
  -7   6   5      121.71       89.26     15.98 o 
  -6   6   5      105.43      113.00     15.43 o 
  -5   6   5       22.01       20.61     11.34 o 
  -4   6   5        2.99       -2.34     10.17 o 
  -3   6   5        2.56       10.31      8.02 o 
  -2   6   5      143.77      149.43     11.43 o 
  -1   6   5      852.86      855.87     18.20 o 
   0   6   5      868.16      916.88     27.81 o 
   1   6   5       43.73       36.59      9.83 o 
   2   6   5        2.65        2.01      7.76 o 
   3   6   5        2.35       -0.21      7.65 o 
   4   6   5     1988.60     2102.22     47.36 o 
   5   6   5      489.65      449.80     16.59 o 
   6   6   5        5.87       -9.58      9.58 o 
   7   6   5     1041.98      870.38     51.36 o 
   8   6   5       69.18       58.47     14.63 o 
   9   6   5       32.38       32.49     18.02 o 
  10   6   5        3.23       -2.46     21.14 o 
  11   6   5       23.19       36.43     32.99 o 
  12   6   5      229.38      235.16     46.05 o 
  13   6   5        1.21       63.46     92.39 o 
  14   6   5      244.81      219.89     76.68 o 
 -14   7   5       18.95       19.28     37.12 o 
 -13   7   5        3.57        1.54     27.43 o 
 -12   7   5       36.22       34.11     26.22 o 
 -11   7   5       46.13       34.58     22.82 o 
 -10   7   5       63.08       82.59     21.69 o 
  -9   7   5       36.39       32.44     17.58 o 
  -8   7   5       44.51       27.43     16.54 o 
  -7   7   5      111.63       99.10     17.67 o 
  -6   7   5     2527.84     2263.19     42.90 o 
  -5   7   5      405.49      355.29     21.34 o 
  -4   7   5     1132.84     1068.96     27.66 o 
  -3   7   5       51.10       56.68     10.57 o 
  -2   7   5      305.47      283.90     15.64 o 
  -1   7   5      184.25      241.59     14.66 o 
   0   7   5       36.33       24.05      8.13 o 
   1   7   5       28.83       18.87      8.54 o 
   2   7   5      107.64      116.44     20.04 o 
   3   7   5      257.20      274.25     13.94 o 
   4   7   5     1008.50      901.20     85.74 o 
   5   7   5     1108.58     1059.70     21.69 o 
   6   7   5       15.38       -8.42     10.58 o 
   7   7   5       68.86       62.92     14.93 o 
   8   7   5      127.75      125.79     20.23 o 
   9   7   5       49.53       30.84     43.85 o 
  10   7   5       71.20       72.96     25.53 o 
  11   7   5      100.23      107.13     43.88 o 
  12   7   5        1.33      -26.63     37.87 o 
  13   7   5       66.57       95.16     63.75 o 
 -13   8   5       32.55       78.84     33.18 o 
 -12   8   5       35.75        2.16     26.64 o 
 -11   8   5        2.62      -22.93     22.93 o 
 -10   8   5       96.68      105.52     24.27 o 
  -9   8   5       26.72        4.74     18.62 o 
  -8   8   5      215.40      189.76     22.70 o 
  -7   8   5       81.07       94.21     18.59 o 
  -6   8   5        1.36      -10.69     14.59 o 
  -5   8   5      119.73      111.46     17.31 o 
  -4   8   5       10.56       -4.78     12.57 o 
  -3   8   5       53.87       40.96     13.47 o 
  -2   8   5       25.51       39.28     11.88 o 
  -1   8   5      256.22      274.66     16.41 o 
   0   8   5      487.76      449.48     17.32 o 
   1   8   5       45.36       30.87      9.75 o 
   2   8   5       42.50       34.60     11.07 o 
   3   8   5        0.90       -6.94      9.61 o 
   4   8   5      819.02      700.70     18.75 o 
   5   8   5     1018.76      985.64     22.25 o 
   6   8   5      215.94      261.24     19.33 o 
   7   8   5       55.04       61.12     17.88 o 
   8   8   5       19.99       39.41     18.59 o 
   9   8   5        3.31       15.86     22.56 o 
  10   8   5       16.67        2.50     24.82 o 
  11   8   5        9.96      -22.21     35.49 o 
  12   8   5        3.24       15.71     60.05 o 
  13   8   5       23.17      -24.42     48.67 o 
 -13   9   5       58.58       55.64     50.10 o 
 -12   9   5        5.92        7.79     29.13 o 
 -11   9   5        5.09        6.85     24.74 o 
 -10   9   5       22.62       24.47     23.45 o 
  -9   9   5       16.23       10.03     20.64 o 
  -8   9   5       30.61       49.71     20.08 o 
  -7   9   5       12.32        9.32     16.82 o 
  -6   9   5       68.93       51.55     17.62 o 
  -5   9   5     1352.20     1294.44     34.89 o 
  -4   9   5      330.81      346.81     24.48 o 
  -3   9   5       37.57       51.39     15.56 o 
  -2   9   5      175.66      187.13     17.00 o 
  -1   9   5     1409.06     1313.85    150.85 o 
   0   9   5      478.16      413.12     22.40 o 
   1   9   5      275.01      301.80     16.94 o 
   2   9   5        6.31       18.42     13.26 o 
   3   9   5        2.78        4.03     11.20 o 
   4   9   5      527.51      435.37     56.43 o 
   5   9   5       13.41       10.34     14.52 o 
   6   9   5        0.45      -10.55     16.14 o 
   7   9   5        0.53       -6.74     17.38 o 
   8   9   5       18.98       34.22     22.84 o 
   9   9   5     1454.55     1381.59     47.88 o 
  10   9   5      126.60       92.69     38.39 o 
  11   9   5       37.66       64.54     42.33 o 
  12   9   5       16.35      -21.25     43.26 o 
 -12  10   5      281.16      393.29     41.92 o 
 -11  10   5      305.20      449.91     39.62 o 
 -10  10   5        0.59      -24.13     24.13 o 
  -9  10   5      318.55      358.63     33.31 o 
  -8  10   5      154.48      179.05     26.06 o 
  -7  10   5      121.06      111.09     22.41 o 
  -6  10   5      207.66      246.75     25.53 o 
  -5  10   5       37.85       53.16     18.60 o 
  -4  10   5      123.01      125.41     20.18 o 
  -3  10   5       51.88       18.88     16.49 o 
  -2  10   5      665.07      525.91    107.82 o 
  -1  10   5      353.24      329.29     19.48 o 
   0  10   5      931.28      847.28     40.38 o 
   1  10   5        2.85       -7.34     12.78 o 
   2  10   5      206.16      191.64     20.61 o 
   3  10   5       43.83       24.19     14.35 o 
   4  10   5        0.58      -13.78     13.78 o 
   5  10   5       88.36       82.15     22.54 o 
   6  10   5       39.59        7.48     17.23 o 
   7  10   5        1.55      -19.38     19.38 o 
   8  10   5       67.93       91.86     27.87 o 
   9  10   5        0.46      -19.40     28.09 o 
  10  10   5      223.35      285.63     51.86 o 
  11  10   5      108.14      109.63     47.85 o 
 -11  11   5       89.69       72.85     32.75 o 
 -10  11   5       22.28       21.80     27.32 o 
  -9  11   5       24.05       -1.31     29.87 o 
  -8  11   5        0.04      -22.72     22.72 o 
  -7  11   5      141.69      140.81     25.63 o 
  -6  11   5       14.77        0.33     19.55 o 
  -5  11   5      252.78      239.74     25.94 o 
  -4  11   5       24.08        3.27     17.19 o 
  -3  11   5      164.76      182.68     21.85 o 
  -2  11   5        7.48       -0.41     16.66 o 
  -1  11   5       35.17       20.87     14.98 o 
   0  11   5       19.60       36.24     15.51 o 
   1  11   5       77.51       68.48     18.32 o 
   2  11   5      281.53      272.60     24.26 o 
   3  11   5      202.10      165.69     21.38 o 
   4  11   5      177.71      147.17     30.67 o 
   5  11   5       27.83       -4.12     18.01 o 
   6  11   5        0.15       -9.81     19.09 o 
   7  11   5       47.53       44.33     21.96 o 
   8  11   5        3.62       -7.74     27.71 o 
   9  11   5      296.02      350.31     40.81 o 
  10  11   5      123.54      186.03     39.48 o 
  11  11   5        2.21      -49.00     49.00 o 
 -10  12   5       49.98       40.16     31.93 o 
  -9  12   5       55.88       12.22     28.12 o 
  -8  12   5        3.77       12.73     26.81 o 
  -7  12   5       29.37       42.87     25.00 o 
  -6  12   5      270.32      334.75     31.58 o 
  -5  12   5        2.40      -20.25     20.25 o 
  -4  12   5       44.65       48.91     20.20 o 
  -3  12   5        4.31        1.59     18.39 o 
  -2  12   5        8.42        4.89     17.58 o 
  -1  12   5       80.92       44.33     21.62 o 
   0  12   5       14.56        4.90     18.36 o 
   1  12   5       25.85       16.38     18.30 o 
   2  12   5        1.62       -8.65     17.64 o 
   3  12   5        1.70       -7.16     19.05 o 
   4  12   5       16.89       16.55     22.08 o 
   5  12   5       25.41       15.18     22.16 o 
   6  12   5        2.38      -19.54     23.35 o 
   7  12   5        9.21       -8.36     33.60 o 
   8  12   5        2.64        3.05     32.05 o 
   9  12   5       13.64      -24.61     34.10 o 
  10  12   5        3.32       15.37     48.79 o 
  -9  13   5       66.11       89.34     34.35 o 
  -8  13   5       32.58       40.25     30.61 o 
  -7  13   5        3.56      -10.04     27.19 o 
  -6  13   5       34.67       48.89     26.75 o 
  -5  13   5        8.21      -10.56     23.00 o 
  -4  13   5      197.33      191.02     45.34 o 
  -3  13   5       33.31       -0.39     22.02 o 
  -2  13   5      100.38       49.30     31.41 o 
  -1  13   5        4.30       -8.67     21.57 o 
   0  13   5        8.88       18.03     22.82 o 
   1  13   5       12.83      -13.52     20.06 o 
   2  13   5        3.35       -9.14     19.76 o 
   3  13   5       10.24       -2.77     22.64 o 
   4  13   5      393.45      398.61    121.63 o 
   5  13   5       51.93       13.61     31.20 o 
   6  13   5       52.50       -7.94     27.94 o 
   7  13   5       29.30       38.55     38.28 o 
   8  13   5        4.29       21.00     40.49 o 
  -7  14   5        1.42      -30.41     30.41 o 
  -6  14   5        1.99      -10.47     32.00 o 
  -5  14   5       30.09      -13.08     31.24 o 
  -4  14   5       41.97       25.49     27.19 o 
  -3  14   5       27.71        6.93     25.55 o 
  -2  14   5       64.80       54.03     30.59 o 
  -1  14   5       89.12       88.86     51.13 o 
   0  14   5        5.89       43.24     43.73 o 
   1  14   5        3.30      -19.58     25.88 o 
   2  14   5      152.76      120.84     42.07 o 
   3  14   5       14.35        5.15     25.56 o 
   4  14   5       22.36       20.24     24.93 o 
   5  14   5        8.91        5.76     28.78 o 
   6  14   5      100.32       74.84     36.61 o 
   7  14   5        7.34        9.12     40.17 o 
  -5  15   5        7.40        4.48     33.16 o 
  -4  15   5        5.27      -29.72     29.72 o 
  -3  15   5       70.34       84.41     31.26 o 
  -2  15   5        1.13      -14.15     26.86 o 
  -1  15   5       33.67       37.93     29.00 o 
   0  15   5       23.65       16.95     41.80 o 
   1  15   5       42.01       78.84     42.76 o 
   2  15   5      162.02      239.49     51.13 o 
   3  15   5      207.61      166.71     74.16 o 
   4  15   5      147.08      106.07     50.56 o 
 -15   0   6      160.90      136.74     61.90 o 
 -14   0   6        9.05      -35.77     35.77 o 
 -13   0   6       27.43       39.91     32.59 o 
 -12   0   6        0.14       10.11     27.62 o 
 -11   0   6      190.40      145.71     30.62 o 
 -10   0   6       32.81       25.94     22.53 o 
  -9   0   6      281.88      270.68     29.72 o 
  -8   0   6     7886.81     7522.11    138.67 o 
  -7   0   6     1113.02      991.41     29.63 o 
  -6   0   6      113.14      131.49     13.86 o 
  -5   0   6      116.99      116.55     12.03 o 
  -4   0   6     5241.56     5343.99    131.70 o 
  -3   0   6      840.98      772.12     22.59 o 
  -2   0   6    15261.53    15785.08    603.76 o 
  -1   0   6     1070.12     1025.67     48.09 o 
   0   0   6      323.77      328.67     14.43 o 
   1   0   6      154.33      151.73     13.94 o 
   2   0   6    11682.75    11995.10    364.01 o 
   3   0   6     8196.85     8693.73     83.95 o 
   4   0   6     1315.13     1314.85     34.29 o 
   5   0   6      314.03      258.04     13.26 o 
   6   0   6      747.58      641.69     19.48 o 
   7   0   6        5.00       -4.89     11.53 o 
   8   0   6        0.26      -13.26     13.26 o 
   9   0   6      178.07      173.32     29.02 o 
  10   0   6      264.35      206.41     31.34 o 
  11   0   6      882.53      734.23     68.83 o 
  12   0   6      530.01      543.25     72.06 o 
  13   0   6      571.99      679.06     85.00 o 
  14   0   6      141.00      192.17     70.22 o 
  15   0   6        0.07      -60.05     63.75 o 
 -15   1   6        2.77      -26.24     32.96 o 
 -14   1   6        5.74       23.07     30.52 o 
 -13   1   6       33.28       -7.91     22.31 o 
 -12   1   6        2.65       -9.22     18.83 o 
 -11   1   6      108.86       83.40     19.30 o 
 -10   1   6      106.62      114.65     21.36 o 
  -9   1   6        4.46        5.37     11.81 o 
  -8   1   6     1426.07     1300.91     21.68 o 
  -7   1   6       23.28        8.32      8.17 o 
  -6   1   6       22.73       35.30      7.67 o 
  -5   1   6      186.82      188.00      9.48 o 
  -4   1   6     5879.32     6246.46    118.51 o 
  -3   1   6     1473.87     1410.51    140.52 o 
  -2   1   6     1944.41     2063.95     51.92 o 
  -1   1   6      355.23      318.22     33.74 o 
   0   1   6        1.45       -2.29      3.90 o 
   1   1   6      737.58      714.21     21.06 o 
   2   1   6      686.92      618.45     27.51 o 
   3   1   6       63.47       48.93      9.43 o 
   4   1   6     7299.93     7761.06     97.79 o 
   5   1   6      981.80      885.42     24.33 o 
   6   1   6      635.89      597.80     13.58 o 
   7   1   6       41.14       24.19      8.82 o 
   8   1   6      927.55      844.80     22.45 o 
   9   1   6       33.26       10.81     14.77 o 
  10   1   6       10.64       20.19     16.50 o 
  11   1   6       19.27       11.41     19.33 o 
  12   1   6       14.11      -24.89     24.89 o 
  13   1   6       14.39       14.63     36.22 o 
  15   1   6        8.32       75.48     51.56 o 
 -15   2   6        5.51       -1.65     35.18 o 
 -14   2   6       63.13       78.15     32.88 o 
 -13   2   6       10.75      -14.17     25.22 o 
 -12   2   6      148.46      120.09     26.21 o 
 -11   2   6        0.39       10.59     18.01 o 
 -10   2   6       89.21       82.18     15.78 o 
  -9   2   6       78.18       81.13     14.86 o 
  -8   2   6      103.96       82.17     13.18 o 
  -7   2   6      147.71      155.19     13.21 o 
  -6   2   6      184.96      201.70     12.69 o 
  -5   2   6      613.11      530.25     73.74 o 
  -4   2   6      256.27      278.87     10.67 o 
  -3   2   6      578.18      623.59     11.90 o 
  -2   2   6     1083.07     1079.68     24.65 o 
  -1   2   6      183.72      172.08      7.16 o 
   0   2   6       49.20       63.31     13.37 o 
   1   2   6     1536.42     1491.92     31.95 o 
   2   2   6       59.97       63.14      7.28 o 
   3   2   6     1428.18     1478.17     25.70 o 
   4   2   6      667.77      648.12     14.78 o 
   5   2   6       48.99       61.63      7.71 o 
   6   2   6       30.90       29.17      8.37 o 
   7   2   6        1.69       -4.32      8.61 o 
   8   2   6       17.71       24.57     10.20 o 
   9   2   6      135.79      137.81     15.98 o 
  10   2   6       53.05       38.69     17.74 o 
  11   2   6        2.75        3.67     22.89 o 
  12   2   6       28.48       26.80     27.19 o 
  13   2   6        0.42       11.42     30.38 o 
  14   2   6       42.53      104.83     46.26 o 
  15   2   6        9.74      -21.71     48.34 o 
 -15   3   6        2.37      -12.09     35.26 o 
 -14   3   6       56.34       75.56     32.32 o 
 -13   3   6        7.35      -10.68     25.06 o 
 -12   3   6       12.52      -17.26     22.36 o 
 -11   3   6        5.06       -6.59     17.97 o 
 -10   3   6       26.97        4.20     15.91 o 
  -9   3   6      196.40      240.84     17.97 o 
  -8   3   6        0.15       -1.94     10.97 o 
  -7   3   6      280.79      256.07     28.96 o 
  -6   3   6      114.51      128.88     12.09 o 
  -5   3   6      199.19      221.23     11.41 o 
  -4   3   6      222.21      208.77     10.04 o 
  -3   3   6     1320.19     1407.35     28.95 o 
  -2   3   6        2.33       -2.20      5.09 o 
  -1   3   6        0.56        4.80      5.33 o 
   0   3   6      512.72      485.57     13.63 o 
   1   3   6      166.49      179.97      9.58 o 
   2   3   6      265.83      278.27     11.71 o 
   3   3   6      312.29      287.67     10.95 o 
   4   3   6        0.12       -6.17      6.17 o 
   5   3   6       65.52       45.31      8.45 o 
   6   3   6        4.08        7.47      8.02 o 
   7   3   6        1.08        4.36      9.07 o 
   8   3   6      970.55      946.87     23.36 o 
   9   3   6       53.96       51.11     14.70 o 
  10   3   6       16.94        8.53     17.54 o 
  11   3   6      272.04      313.26     32.13 o 
  12   3   6       28.61       25.40     27.54 o 
  13   3   6      169.86      174.27     36.62 o 
  14   3   6       21.01      114.41     93.31 o 
 -15   4   6      146.32      142.69     41.07 o 
 -14   4   6       20.59       19.72     30.56 o 
 -13   4   6      219.48      228.52     34.10 o 
 -12   4   6       43.19       38.18     25.78 o 
 -11   4   6       65.73       55.64     20.03 o 
 -10   4   6       75.17       62.49     18.20 o 
  -9   4   6       49.19       19.45     15.28 o 
  -8   4   6      379.39      344.70     21.09 o 
  -7   4   6      357.40      326.11     15.24 o 
  -6   4   6       45.12       51.47     10.38 o 
  -5   4   6       15.66        7.37      8.09 o 
  -4   4   6        8.14        7.71      7.25 o 
  -3   4   6      597.39      648.24     12.33 o 
  -2   4   6     1145.23     1136.12     21.69 o 
  -1   4   6     2403.60     2529.96     65.01 o 
   0   4   6      173.78      165.45     19.06 o 
   1   4   6      322.35      320.16     13.08 o 
   2   4   6      245.84      227.42     27.52 o 
   3   4   6      351.30      369.58     15.08 o 
   4   4   6       77.69       89.02      8.95 o 
   5   4   6       89.32       92.78      9.81 o 
   6   4   6      461.50      384.32     13.29 o 
   7   4   6       49.83       50.91     10.66 o 
   8   4   6      399.24      380.62     17.76 o 
   9   4   6      761.70      708.15     23.24 o 
  10   4   6        5.10        0.51     20.44 o 
  11   4   6        0.06      -22.34     23.46 o 
  12   4   6       53.12       60.57     29.49 o 
  13   4   6       16.46        6.53     32.03 o 
  14   4   6       33.34       60.00     47.64 o 
 -14   5   6       68.42       84.09     36.02 o 
 -13   5   6       28.13       29.25     29.43 o 
 -12   5   6      567.33      516.90     32.93 o 
 -11   5   6       89.95       74.56     21.82 o 
 -10   5   6      140.82      110.05     21.29 o 
  -9   5   6       28.40       24.47     16.23 o 
  -8   5   6      349.69      348.68     21.86 o 
  -7   5   6       35.42       21.30     13.55 o 
  -6   5   6      335.74      303.22     18.10 o 
  -5   5   6       43.79       46.61     11.75 o 
  -4   5   6      104.22       95.21     12.36 o 
  -3   5   6       23.23       17.36      7.58 o 
  -2   5   6      427.45      414.71     19.97 o 
  -1   5   6      231.92      247.37      9.17 o 
   0   5   6      183.17      194.57     19.40 o 
   1   5   6     1272.38     1289.48     31.75 o 
   2   5   6        0.54       -6.47      6.47 o 
   3   5   6     1636.10     1551.78     96.38 o 
   4   5   6      748.53      766.26     29.89 o 
   5   5   6        2.16       -1.17      8.55 o 
   6   5   6      424.83      400.59     14.69 o 
   7   5   6      221.89      240.11     15.28 o 
   8   5   6       96.70       58.48     14.74 o 
   9   5   6       63.42       67.33     18.31 o 
  10   5   6       59.62       65.40     24.31 o 
  11   5   6       31.89       37.17     25.91 o 
  12   5   6       20.61       81.30     50.81 o 
  13   5   6       55.21       76.11     41.57 o 
  14   5   6       17.19       22.58     46.82 o 
 -14   6   6      136.04      165.41     48.88 o 
 -13   6   6       45.31       15.61     31.59 o 
 -12   6   6        3.16        0.41     23.96 o 
 -11   6   6       10.06       18.49     21.07 o 
 -10   6   6        0.43      -17.76     17.76 o 
  -9   6   6       42.06       35.31     17.38 o 
  -8   6   6      719.22      679.67     27.01 o 
  -7   6   6      233.04      222.08     20.25 o 
  -6   6   6       28.51       15.93     13.11 o 
  -5   6   6      268.44      301.20     18.67 o 
  -4   6   6      197.90      192.31     16.45 o 
  -3   6   6      441.88      457.90     27.66 o 
  -2   6   6      195.80      226.40     14.51 o 
  -1   6   6      530.87      555.79     13.80 o 
   0   6   6      132.24      150.36     13.02 o 
   1   6   6     1383.33     1420.80     40.15 o 
   2   6   6      898.63      900.36     20.25 o 
   3   6   6        8.01       16.03      8.47 o 
   4   6   6      323.07      282.82     12.63 o 
   5   6   6      842.28      782.63     28.35 o 
   6   6   6      103.14      119.82     13.31 o 
   7   6   6      805.95      676.93     19.43 o 
   8   6   6       20.29       16.19     14.51 o 
   9   6   6      117.79       94.26     19.86 o 
  10   6   6      164.68      157.79     34.26 o 
  11   6   6      195.38      187.50     38.54 o 
  12   6   6      281.43      281.99     46.98 o 
  13   6   6       20.11      -31.03     41.02 o 
 -14   7   6        1.55       36.03     67.44 o 
 -13   7   6       14.21       15.11     29.37 o 
 -12   7   6       41.64       20.96     25.44 o 
 -11   7   6        0.08      -21.53     21.53 o 
 -10   7   6        0.38        6.51     19.66 o 
  -9   7   6       87.10       87.91     20.47 o 
  -8   7   6       23.86       14.95     16.15 o 
  -7   7   6        0.00        0.02     14.68 o 
  -6   7   6     1309.39     1300.26     33.45 o 
  -5   7   6       70.85       62.63     14.96 o 
  -4   7   6      160.79      148.79     18.94 o 
  -3   7   6       82.57       80.55     11.70 o 
  -2   7   6       19.58       22.87      9.77 o 
  -1   7   6      452.87      435.81     15.98 o 
   0   7   6       21.90       11.52      7.89 o 
   1   7   6       18.26       16.73      8.40 o 
   2   7   6        0.63       -8.57      9.12 o 
   3   7   6      213.87      219.47     18.04 o 
   4   7   6       56.96       54.55     14.19 o 
   5   7   6      485.18      466.34     16.79 o 
   6   7   6       23.97       10.38     11.57 o 
   7   7   6       72.47       61.04     13.97 o 
   8   7   6       26.19       17.73     17.37 o 
   9   7   6      129.51      148.78     25.79 o 
  10   7   6       15.03       11.09     30.70 o 
  11   7   6        0.15      -11.94     33.90 o 
  12   7   6       52.45       85.61     41.95 o 
  13   7   6       78.20      105.79     48.34 o 
 -13   8   6       17.55       39.97     31.96 o 
 -12   8   6       10.01       10.31     27.15 o 
 -11   8   6        0.18        6.92     23.00 o 
 -10   8   6       16.01       23.33     21.40 o 
  -9   8   6       26.86       41.76     19.76 o 
  -8   8   6      338.46      334.09     30.17 o 
  -7   8   6        0.71        7.06     15.93 o 
  -6   8   6      695.75      555.47     25.12 o 
  -5   8   6       73.95       62.29     16.01 o 
  -4   8   6      192.52      207.40     23.20 o 
  -3   8   6        5.45        0.19     13.05 o 
  -2   8   6     1111.44     1134.61     29.94 o 
  -1   8   6     1668.91     1660.14     33.38 o 
   0   8   6      781.55      770.45     43.73 o 
   1   8   6       13.40       10.15      9.45 o 
   2   8   6       11.29        5.04     10.36 o 
   3   8   6      479.50      442.49     16.04 o 
   4   8   6      588.14      556.00     17.88 o 
   5   8   6      102.43       86.99     13.91 o 
   6   8   6      179.49      232.27     17.23 o 
   7   8   6       56.40       31.70     17.27 o 
   8   8   6      315.74      237.36     93.44 o 
   9   8   6      108.98       92.02     26.31 o 
  10   8   6       48.18       12.56     33.92 o 
  11   8   6      439.66      467.45     54.22 o 
  12   8   6        9.52       10.28     41.75 o 
  13   8   6       24.81      -16.63     70.22 o 
 -12   9   6      233.92      351.19     38.30 o 
 -11   9   6      128.83      168.81     30.82 o 
 -10   9   6       99.81      112.36     25.85 o 
  -9   9   6       25.52       46.66     21.91 o 
  -8   9   6        6.21        4.06     19.02 o 
  -7   9   6        1.74      -12.46     16.65 o 
  -6   9   6        1.90       -3.81     16.18 o 
  -5   9   6        1.37        2.13     15.60 o 
  -4   9   6      858.94      788.36     28.28 o 
  -3   9   6       30.82       21.23     15.28 o 
  -2   9   6        9.38        1.68     12.22 o 
  -1   9   6      339.65      362.17     19.78 o 
   0   9   6      305.74      309.84     24.36 o 
   1   9   6      394.42      370.18     17.88 o 
   2   9   6      223.25      215.64     17.39 o 
   3   9   6      230.08      218.60     30.78 o 
   4   9   6      350.03      346.72     20.70 o 
   5   9   6       43.72       25.79     14.85 o 
   6   9   6      830.83      699.60     27.57 o 
   7   9   6      225.01      242.72     29.56 o 
   8   9   6       13.37       10.87     23.70 o 
   9   9   6      426.02      474.80     39.32 o 
  10   9   6        0.28        2.46     36.25 o 
  11   9   6        4.12      -41.58     55.43 o 
  12   9   6      147.28      164.45     72.99 o 
 -12  10   6        0.56      -32.25     32.25 o 
 -11  10   6       23.90      -28.58     28.58 o 
 -10  10   6        0.30       -3.13     25.85 o 
  -9  10   6       59.26       48.39     24.49 o 
  -8  10   6       78.98       83.27     23.64 o 
  -7  10   6       32.65        8.88     19.27 o 
  -6  10   6      576.23      581.85     28.74 o 
  -5  10   6       11.89        2.14     17.00 o 
  -4  10   6      572.79      529.64     26.16 o 
  -3  10   6       79.04       55.96     17.34 o 
  -2  10   6        5.40      -17.22     17.22 o 
  -1  10   6       32.52        2.45     13.76 o 
   0  10   6      137.73      156.08     17.83 o 
   1  10   6       26.75       21.37     14.00 o 
   2  10   6       62.46       48.92     14.84 o 
   3  10   6       15.80        8.88     18.70 o 
   4  10   6       13.50        6.81     14.69 o 
   5  10   6       32.72       51.43     17.33 o 
   6  10   6        7.09        8.84     18.30 o 
   7  10   6       23.00       31.08     24.39 o 
   8  10   6       30.44       37.22     38.80 o 
   9  10   6      161.59      144.01     40.17 o 
  10  10   6        5.80      -22.74     38.53 o 
  11  10   6       45.90       36.36     46.96 o 
 -11  11   6       88.95      113.07     34.84 o 
 -10  11   6        0.04      -27.15     27.15 o 
  -9  11   6       12.30       -1.70     25.16 o 
  -8  11   6       57.77       28.79     23.96 o 
  -7  11   6       37.83       45.60     22.74 o 
  -6  11   6       85.95       88.43     23.17 o 
  -5  11   6        0.75       -3.72     18.52 o 
  -4  11   6       65.28       66.58     21.00 o 
  -3  11   6        0.10       -9.12     16.94 o 
  -2  11   6       21.72       10.73     19.80 o 
  -1  11   6      468.74      468.31     25.36 o 
   0  11   6        2.49       -1.35     14.73 o 
   1  11   6       77.22       72.01     16.87 o 
   2  11   6      118.17       87.49     19.38 o 
   3  11   6      240.29      178.52     22.26 o 
   4  11   6        4.21      -13.22     17.41 o 
   5  11   6       63.53       55.68     21.88 o 
   6  11   6       55.63       41.80     21.00 o 
   7  11   6       54.25       68.87     27.85 o 
   8  11   6        0.16      -15.38     27.64 o 
   9  11   6       41.93       36.80     33.41 o 
  10  11   6       82.31      133.38     50.84 o 
 -10  12   6       21.03      -14.15     32.82 o 
  -9  12   6       34.88       27.43     30.01 o 
  -8  12   6      113.40      130.13     30.15 o 
  -7  12   6        3.81        3.40     24.04 o 
  -6  12   6      164.23      176.50     27.90 o 
  -5  12   6       43.46       62.69     22.85 o 
  -4  12   6       12.33       10.49     20.89 o 
  -3  12   6      146.92      136.64     22.55 o 
  -2  12   6      116.24       98.20     24.05 o 
  -1  12   6        3.61      -15.77     17.83 o 
   0  12   6       19.98        1.75     27.46 o 
   1  12   6        1.73       -1.82     17.93 o 
   2  12   6       29.79        2.89     18.44 o 
   3  12   6        4.11       -6.79     18.99 o 
   4  12   6       36.84       39.85     24.43 o 
   5  12   6        1.95        0.42     22.07 o 
   6  12   6        0.21       16.38     29.59 o 
   7  12   6       98.33       70.66     34.55 o 
   8  12   6        4.02       20.99     40.08 o 
   9  12   6        2.98      -35.48     35.48 o 
  -8  13   6        0.77      -28.80     28.80 o 
  -7  13   6       52.11       75.07     29.76 o 
  -6  13   6      312.65      367.27     36.98 o 
  -5  13   6      241.29      306.69     47.34 o 
  -4  13   6      297.06      354.74     51.87 o 
  -3  13   6       45.26       40.22     25.38 o 
  -2  13   6        5.04       11.76     22.94 o 
  -1  13   6       25.01        4.22     22.31 o 
   0  13   6        0.00      -20.80     20.80 o 
   1  13   6        1.99       -2.06     19.66 o 
   2  13   6       27.61       21.60     20.65 o 
   3  13   6      293.95      223.53     81.89 o 
   4  13   6       17.85       -8.65     23.75 o 
   5  13   6       77.64       57.53     25.95 o 
   6  13   6        1.15      -10.32     30.19 o 
   7  13   6       22.17       15.46     37.36 o 
   8  13   6       36.84       30.97     44.09 o 
  -7  14   6       11.38      -28.28     31.78 o 
  -6  14   6        9.85        1.11     34.46 o 
  -5  14   6      237.88      277.88     39.15 o 
  -4  14   6       47.74       58.60     29.23 o 
  -3  14   6       79.88       84.07     28.64 o 
  -2  14   6       14.61      -18.38     24.23 o 
  -1  14   6       21.89        9.57     25.18 o 
   0  14   6      118.08       95.17     32.23 o 
   1  14   6       20.70      -19.33     25.64 o 
   2  14   6      105.62       61.17     36.97 o 
   3  14   6        6.85       21.01     26.04 o 
   4  14   6        3.99        5.39     27.58 o 
   5  14   6        5.61       -5.43     31.05 o 
   6  14   6        0.14      -26.07     36.03 o 
  -4  15   6        8.12       11.58     32.02 o 
  -3  15   6       26.01        7.89     29.41 o 
  -2  15   6      341.93      378.90    111.47 o 
  -1  15   6       43.63       66.81     73.45 o 
   0  15   6        0.34       12.80     28.26 o 
   1  15   6       16.79       13.69     29.79 o 
   2  15   6       37.24       60.29     45.51 o 
   3  15   6       33.25       15.84     30.69 o 
   4  15   6        0.41        6.73     31.70 o 
 -15   1   7       16.60       20.49     34.93 o 
 -14   1   7       33.82       16.07     29.45 o 
 -13   1   7      129.20      144.26     32.63 o 
 -12   1   7        8.77        5.90     19.76 o 
 -11   1   7       66.38       76.55     19.49 o 
 -10   1   7       29.41       20.69     16.13 o 
  -9   1   7        8.33       -9.68     12.18 o 
  -8   1   7     2074.63     1923.15     38.01 o 
  -7   1   7      113.06      117.44     11.01 o 
  -6   1   7      615.17      585.60     17.97 o 
  -5   1   7       47.24       43.40      7.79 o 
  -4   1   7     1198.50     1090.87     33.44 o 
  -3   1   7     2272.03     2219.91    121.37 o 
  -2   1   7       87.88      101.65      7.81 o 
  -1   1   7      224.48      238.78     12.53 o 
   0   1   7      106.65       97.55      6.84 o 
   1   1   7      205.02      177.31      9.91 o 
   2   1   7     3806.55     4042.28     76.01 o 
   3   1   7     8342.43     8657.77    101.88 o 
   4   1   7     3401.29     3448.08     40.19 o 
   5   1   7      328.19      321.47     12.25 o 
   6   1   7        1.51       -2.73      8.86 o 
   7   1   7       48.20       29.10     11.94 o 
   8   1   7      123.21      130.86     17.40 o 
   9   1   7       62.77       66.69     17.19 o 
  10   1   7        4.43       -1.34     17.37 o 
  11   1   7      124.54      146.19     23.63 o 
  12   1   7      115.89      146.41     47.12 o 
  13   1   7      132.11       93.27     33.01 o 
  14   1   7       17.80      -18.30     46.03 o 
 -15   2   7       66.81       87.62     37.96 o 
 -14   2   7       25.24       20.11     31.64 o 
 -13   2   7        2.15      -21.03     25.73 o 
 -12   2   7       63.66       40.22     23.96 o 
 -11   2   7       11.18       26.14     21.51 o 
 -10   2   7        0.30        2.60     14.27 o 
  -9   2   7        2.75       -1.90     12.03 o 
  -8   2   7     3155.29     2902.98     54.41 o 
  -7   2   7      174.76      182.62     14.48 o 
  -6   2   7      267.68      224.38     10.84 o 
  -5   2   7      299.61      242.40     24.03 o 
  -4   2   7      353.40      334.76     10.43 o 
  -3   2   7     6988.95     7110.34    114.57 o 
  -2   2   7      223.42      236.77      9.71 o 
  -1   2   7     2056.04     2165.12     31.61 o 
   0   2   7       22.31        8.48      5.25 o 
   1   2   7       11.20       12.54      5.50 o 
   2   2   7        1.87        3.11      6.40 o 
   3   2   7     1054.30      988.02     32.67 o 
   4   2   7      308.08      250.32     16.45 o 
   5   2   7       72.01       64.81      9.53 o 
   6   2   7        0.13       -1.33      7.66 o 
   7   2   7      203.95      212.79     15.76 o 
   8   2   7      148.45      164.41     18.76 o 
   9   2   7      396.73      364.09     22.26 o 
  10   2   7      130.07      116.01     20.67 o 
  11   2   7       16.48        1.60     20.03 o 
  12   2   7       42.35      -21.35     26.06 o 
  13   2   7        8.21        6.54     31.50 o 
  14   2   7       67.30       66.58     47.68 o 
 -15   3   7       17.49      -20.33     34.13 o 
 -14   3   7       38.63       25.04     31.61 o 
 -13   3   7       73.07       56.65     28.05 o 
 -12   3   7        7.65        1.70     24.53 o 
 -11   3   7        1.95       -5.14     20.98 o 
 -10   3   7        0.20       -1.33     16.17 o 
  -9   3   7      303.39      308.78     23.06 o 
  -8   3   7      659.82      626.74     20.31 o 
  -7   3   7      564.93      471.01     68.70 o 
  -6   3   7      437.34      385.73     14.89 o 
  -5   3   7      144.33      173.89     14.39 o 
  -4   3   7      111.03      131.33      8.98 o 
  -3   3   7      588.74      624.59     12.72 o 
  -2   3   7     1085.61     1130.06     32.64 o 
  -1   3   7      146.29      146.62      9.60 o 
   0   3   7      171.65      176.63      8.56 o 
   1   3   7       37.61       28.01      6.40 o 
   2   3   7      380.84      376.75     12.23 o 
   3   3   7        4.23        6.18      5.93 o 
   4   3   7      202.94      207.67     15.32 o 
   5   3   7       11.66       14.62      7.63 o 
   6   3   7      116.64       97.96     10.10 o 
   7   3   7      655.00      625.98     19.21 o 
   8   3   7        2.50        8.13     12.22 o 
   9   3   7       13.29        4.57     16.14 o 
  10   3   7        2.09        3.23     18.02 o 
  11   3   7       65.28       72.89     26.41 o 
  12   3   7        0.11      -11.79     27.17 o 
  13   3   7        5.49       -9.75     32.70 o 
  14   3   7        1.71      -24.60     36.26 o 
 -14   4   7      279.54      248.72     42.73 o 
 -13   4   7      167.53      189.41     34.00 o 
 -12   4   7      349.75      368.52     35.88 o 
 -11   4   7      141.38      173.36     24.46 o 
 -10   4   7       57.28       33.20     17.95 o 
  -9   4   7      265.72      213.62     40.27 o 
  -8   4   7      217.50      209.43     20.07 o 
  -7   4   7      177.15      199.83     18.30 o 
  -6   4   7      128.27      167.23     16.45 o 
  -5   4   7      346.40      318.87     20.89 o 
  -4   4   7      196.55      219.38     19.00 o 
  -3   4   7      230.20      220.84      8.95 o 
  -2   4   7        1.36       -1.84      5.77 o 
  -1   4   7      103.03      115.26      8.44 o 
   0   4   7        3.81        1.73      5.86 o 
   1   4   7      638.14      680.02     16.90 o 
   2   4   7      706.20      643.58     65.12 o 
   3   4   7      320.57      336.58     11.29 o 
   4   4   7        8.60        3.98      7.50 o 
   5   4   7        8.49        0.46      8.25 o 
   6   4   7      534.75      474.78     14.68 o 
   7   4   7       23.80       22.78     12.18 o 
   8   4   7      198.59      195.60     17.55 o 
   9   4   7      104.86       94.57     19.51 o 
  10   4   7       24.30       30.82     23.11 o 
  11   4   7        0.86      -23.26     23.53 o 
  12   4   7       21.14        5.93     28.30 o 
  13   4   7        0.12       16.49     33.19 o 
  14   4   7        7.24        8.60     46.82 o 
 -14   5   7        1.00        0.91     32.88 o 
 -13   5   7      513.91      605.21     44.46 o 
 -12   5   7       28.58       74.16     28.03 o 
 -11   5   7       31.07        6.82     19.53 o 
 -10   5   7      318.58      331.54     27.58 o 
  -9   5   7        1.56        1.03     15.98 o 
  -8   5   7       21.89       36.00     15.70 o 
  -7   5   7        0.88       -4.07     12.60 o 
  -6   5   7       13.85       13.53     12.10 o 
  -5   5   7      288.14      265.81     17.88 o 
  -4   5   7       18.30       16.89     10.47 o 
  -3   5   7        7.14        8.96      7.99 o 
  -2   5   7       29.28       32.87      7.09 o 
  -1   5   7       88.75       92.07      8.62 o 
   0   5   7      361.27      360.35     33.61 o 
   1   5   7      427.77      433.65     12.39 o 
   2   5   7      516.08      565.10     17.97 o 
   3   5   7      410.83      380.74     19.34 o 
   4   5   7      435.21      401.64     13.28 o 
   5   5   7      196.00      191.04     14.46 o 
   6   5   7        1.52        0.06      9.66 o 
   7   5   7       51.46       45.37     13.54 o 
   8   5   7       74.34       79.70     15.39 o 
   9   5   7       15.54        1.61     17.28 o 
  10   5   7        2.16       -6.99     22.73 o 
  11   5   7        3.97       20.06     27.38 o 
  12   5   7       10.03       -1.55     29.80 o 
  13   5   7       27.42       59.92     79.45 o 
  14   5   7        0.61      -19.80     48.59 o 
 -14   6   7      121.09      125.11     39.11 o 
 -13   6   7        5.01       -2.42     30.90 o 
 -12   6   7       82.67      100.20     27.16 o 
 -11   6   7        6.78        5.26     21.27 o 
 -10   6   7       11.43       28.08     19.19 o 
  -9   6   7       29.17       16.47     17.23 o 
  -8   6   7       84.01      102.40     19.00 o 
  -7   6   7      399.62      378.25     28.00 o 
  -6   6   7       39.46       19.97     13.43 o 
  -5   6   7      195.86      187.92     17.54 o 
  -4   6   7       41.59       54.74     12.90 o 
  -3   6   7       54.26       46.42     10.06 o 
  -2   6   7      157.38      193.56     13.60 o 
  -1   6   7      245.47      233.25     11.98 o 
   0   6   7      246.48      245.15     12.68 o 
   1   6   7      222.18      241.02     12.32 o 
   2   6   7       13.33       19.16      8.73 o 
   3   6   7        8.48       -0.23      8.42 o 
   4   6   7      428.98      423.57     14.94 o 
   5   6   7      630.67      568.36     17.16 o 
   6   6   7     1155.41     1148.83     22.73 o 
   7   6   7      768.73      664.30     22.30 o 
   8   6   7       57.93       67.40     16.91 o 
   9   6   7       12.01        8.32     21.83 o 
  10   6   7        0.03      -10.88     24.18 o 
  11   6   7       26.30       67.06     35.60 o 
  12   6   7       57.49       88.10     40.73 o 
  13   6   7        2.86       16.88     43.66 o 
 -13   7   7       11.79       -9.60     33.21 o 
 -12   7   7       30.69      -13.84     26.25 o 
 -11   7   7       26.30       23.73     22.97 o 
 -10   7   7       62.25       56.97     21.39 o 
  -9   7   7        0.56       -0.27     18.15 o 
  -8   7   7       36.87       22.39     17.18 o 
  -7   7   7      397.14      410.16     26.81 o 
  -6   7   7      471.56      372.16     21.44 o 
  -5   7   7      102.94       72.73     16.25 o 
  -4   7   7     1289.11     1211.44     30.43 o 
  -3   7   7       55.45       35.18     13.24 o 
  -2   7   7       15.27       12.31     10.17 o 
  -1   7   7      313.54      299.04     14.79 o 
   0   7   7      119.51      106.78     11.16 o 
   1   7   7        7.35        9.56      9.04 o 
   2   7   7      866.77      881.70     19.17 o 
   3   7   7      211.32      237.04     14.94 o 
   4   7   7      879.96      767.17     62.08 o 
   5   7   7      221.31      230.76     15.80 o 
   6   7   7      234.23      248.99     16.73 o 
   7   7   7       19.15        4.34     14.56 o 
   8   7   7       14.47        4.35     18.09 o 
   9   7   7       40.02       12.01     28.66 o 
  10   7   7      221.44      203.86     39.83 o 
  11   7   7      374.35      410.09     51.91 o 
  12   7   7       20.76       29.11     69.75 o 
  13   7   7       22.23      -38.64     46.71 o 
 -13   8   7        2.32      -30.83     30.83 o 
 -12   8   7       72.56       83.82     30.59 o 
 -11   8   7       56.90       61.05     25.81 o 
 -10   8   7        0.46      -14.95     35.74 o 
  -9   8   7       21.75       -6.66     19.64 o 
  -8   8   7      171.64      168.14     23.38 o 
  -7   8   7      304.47      341.73     26.83 o 
  -6   8   7      167.22      172.67     21.16 o 
  -5   8   7      113.54      119.80     18.60 o 
  -4   8   7     1571.39     1435.77     34.60 o 
  -3   8   7        2.06        2.70     13.47 o 
  -2   8   7      450.12      443.08     22.14 o 
  -1   8   7      190.16      202.06     18.30 o 
   0   8   7        8.29        1.13     11.27 o 
   1   8   7      246.26      244.34     34.36 o 
   2   8   7      429.90      370.41     15.29 o 
   3   8   7      345.70      327.90     15.69 o 
   4   8   7      144.02      125.91     16.05 o 
   5   8   7       20.05       -1.49     12.04 o 
   6   8   7      493.08      379.16     58.28 o 
   7   8   7       96.67      109.16     20.32 o 
   8   8   7       21.23       25.94     22.22 o 
   9   8   7       93.13       89.85     33.64 o 
  10   8   7       94.07      129.89     38.39 o 
  11   8   7      366.95      465.73     56.14 o 
  12   8   7        0.00      -31.87     42.50 o 
 -12   9   7      278.11      308.36     38.77 o 
 -11   9   7      377.52      477.38     39.12 o 
 -10   9   7        9.87      -10.89     23.11 o 
  -9   9   7       46.91       35.88     22.13 o 
  -8   9   7      419.22      509.05     38.60 o 
  -7   9   7       56.83       48.79     19.27 o 
  -6   9   7        0.49       -1.35     16.65 o 
  -5   9   7      311.19      363.87     26.26 o 
  -4   9   7      398.19      396.43     25.92 o 
  -3   9   7     1572.11     1465.40     36.05 o 
  -2   9   7     2061.46     1892.50     67.74 o 
  -1   9   7      405.39      378.11     21.24 o 
   0   9   7      393.56      365.90     18.43 o 
   1   9   7      548.70      495.43     38.23 o 
   2   9   7       50.59       29.57     13.38 o 
   3   9   7      332.35      362.31     23.69 o 
   4   9   7        2.75      -12.59     12.59 o 
   5   9   7      101.07       87.48     15.24 o 
   6   9   7      175.28      200.38     29.57 o 
   7   9   7        9.35       -9.28     20.90 o 
   8   9   7       19.96       28.85     30.44 o 
   9   9   7       19.05      -22.34     32.29 o 
  10   9   7       25.63       33.97     37.88 o 
  11   9   7      651.25      675.98     84.07 o 
  12   9   7       13.84       48.35     60.51 o 
 -11  10   7       10.10      -14.84     29.09 o 
 -10  10   7      412.56      476.96     39.43 o 
  -9  10   7       93.16      115.45     27.03 o 
  -8  10   7       77.32       32.65     22.46 o 
  -7  10   7       69.29       38.71     21.24 o 
  -6  10   7       64.44       50.06     20.05 o 
  -5  10   7      174.20      215.85     24.98 o 
  -4  10   7       93.64       77.12     19.61 o 
  -3  10   7       98.94       96.67     22.37 o 
  -2  10   7      794.81      708.24     27.74 o 
  -1  10   7     1361.73     1309.96     48.64 o 
   0  10   7      232.68      209.65     27.45 o 
   1  10   7      499.56      414.79     22.84 o 
   2  10   7      419.51      415.10     21.16 o 
   3  10   7      202.00      194.90     19.88 o 
   4  10   7       64.64       62.30     17.63 o 
   5  10   7       41.56       55.39     18.17 o 
   6  10   7       34.44       12.13     28.54 o 
   7  10   7       44.76       33.70     25.99 o 
   8  10   7      269.18      332.14     36.79 o 
   9  10   7      305.41      332.10     49.53 o 
  10  10   7       39.64       11.09     58.21 o 
  11  10   7        0.00      -62.82     62.82 o 
 -10  11   7       12.45       -0.79     29.47 o 
  -9  11   7        0.65      -17.05     24.78 o 
  -8  11   7        1.00      -23.30     23.30 o 
  -7  11   7       26.88      -12.55     22.81 o 
  -6  11   7      106.35      121.26     25.06 o 
  -5  11   7      209.34      224.95     26.64 o 
  -4  11   7      202.37      211.35     25.01 o 
  -3  11   7       27.37       35.89     18.88 o 
  -2  11   7      105.43       73.03     19.66 o 
  -1  11   7       63.77       52.19     24.71 o 
   0  11   7      604.94      539.58     23.65 o 
   1  11   7       33.57        2.07     15.35 o 
   2  11   7       82.65       71.16     19.27 o 
   3  11   7       19.28       11.42     18.36 o 
   4  11   7       18.75       22.72     23.29 o 
   5  11   7      138.62      125.84     32.99 o 
   7  11   7        2.02        9.13     34.46 o 
   8  11   7        0.31      -29.91     34.26 o 
   9  11   7        0.50       -4.12     41.45 o 
  10  11   7        8.46      -36.94     45.06 o 
  -9  12   7        0.15      -13.20     29.06 o 
  -8  12   7       17.87        9.32     28.13 o 
  -7  12   7        2.79      -16.35     24.34 o 
  -6  12   7      117.69      119.19     27.45 o 
  -5  12   7       18.22       24.69     22.82 o 
  -4  12   7      390.28      369.06     30.55 o 
  -3  12   7        0.38       -1.71     20.15 o 
  -2  12   7        0.67        9.42     18.29 o 
  -1  12   7       39.80       29.26     22.16 o 
   0  12   7       81.26       58.68     22.00 o 
   1  12   7        4.72       -0.34     18.95 o 
   2  12   7       11.23        1.46     19.68 o 
   3  12   7        2.54      -11.36     19.44 o 
   4  12   7       14.74       -8.73     22.37 o 
   5  12   7       99.07       59.65     51.74 o 
   6  12   7       66.17       40.65     40.65 o 
   7  12   7       55.88       57.77     34.46 o 
   8  12   7       58.36       52.66     39.85 o 
   9  12   7       16.45      115.49     71.14 o 
  -8  13   7        2.40      -13.99     32.04 o 
  -7  13   7       48.10       32.79     29.51 o 
  -6  13   7        1.21      -16.80     27.10 o 
  -5  13   7       22.64        7.00     25.65 o 
  -4  13   7        9.69      -13.34     23.87 o 
  -3  13   7       83.19       60.43     23.06 o 
  -2  13   7      227.54      193.40     43.70 o 
  -1  13   7       22.45       18.24     28.15 o 
   0  13   7      242.97      216.02     75.60 o 
   1  13   7       15.17      -14.25     23.22 o 
   2  13   7       41.00       39.67     21.60 o 
   3  13   7        3.15      -20.78     20.78 o 
   4  13   7        1.14        0.24     24.51 o 
   5  13   7        1.95       -3.11     29.10 o 
   6  13   7        2.74        1.66     31.96 o 
   7  13   7        3.52       38.30     36.40 o 
   8  13   7       68.16       92.39     48.51 o 
  -6  14   7       12.52       -8.88     30.56 o 
  -5  14   7       21.33       -4.10     33.01 o 
  -4  14   7       16.22        2.99     30.22 o 
  -3  14   7        0.71      -14.47     25.38 o 
  -2  14   7        5.23        8.40     26.45 o 
  -1  14   7       15.25       -0.96     24.36 o 
   0  14   7       55.06       36.38     27.08 o 
   1  14   7        1.16      -13.48     26.42 o 
   2  14   7      175.79      158.96     42.67 o 
   3  14   7       12.76      -10.79     27.53 o 
   4  14   7       77.82       22.60     31.34 o 
   5  14   7       13.77       -4.15     33.58 o 
   6  14   7       18.30        6.90     35.04 o 
  -4  15   7       24.43       -8.64     33.26 o 
  -3  15   7      274.26      227.63     59.80 o 
  -2  15   7      466.44      494.50    136.92 o 
  -1  15   7       20.50      -10.68     28.34 o 
   0  15   7       18.37       18.70     33.43 o 
   1  15   7       31.45       -5.94     30.91 o 
   2  15   7       78.63       64.64     47.28 o 
   3  15   7        7.20      -30.61     66.06 o 
 -15   0   8       40.21       27.72     57.28 o 
 -14   0   8      150.70      146.90     60.98 o 
 -13   0   8      444.38      474.18     49.97 o 
 -12   0   8       12.04       32.66     29.68 o 
 -11   0   8      273.09      332.25     37.89 o 
 -10   0   8        1.63       12.93     29.56 o 
  -9   0   8        6.37        3.40     20.22 o 
  -8   0   8        3.35      -11.04     14.34 o 
  -7   0   8        1.92      -14.65     14.65 o 
  -6   0   8     1196.67     1054.50     47.39 o 
  -5   0   8       76.87       56.96     12.08 o 
  -4   0   8     3976.43     4089.47    129.27 o 
  -3   0   8     1815.20     1895.22     54.80 o 
  -2   0   8      946.18      963.48     28.06 o 
  -1   0   8      827.63      875.83     43.77 o 
   0   0   8       53.51       40.98     11.62 o 
   1   0   8       11.76        9.94      6.64 o 
   2   0   8     6455.26     6546.92    224.04 o 
   3   0   8      588.90      581.67     39.73 o 
   4   0   8     5536.26     5687.62     76.43 o 
   5   0   8      321.46      315.44     23.49 o 
   6   0   8       10.55        5.51     16.95 o 
   7   0   8      633.24      689.21     33.95 o 
   8   0   8      224.83      202.88     29.38 o 
   9   0   8      227.44      256.84     49.43 o 
  10   0   8      235.05      213.42     35.86 o 
  11   0   8        1.81        2.67     29.38 o 
  12   0   8       19.80       72.72     34.95 o 
  13   0   8       50.08       12.93     55.43 o 
  14   0   8      220.11       94.24     69.29 o 
 -15   1   8       93.73       28.54     43.44 o 
 -14   1   8        1.31      -29.54     29.54 o 
 -13   1   8       71.89       55.26     28.96 o 
 -12   1   8       66.05       58.66     23.03 o 
 -11   1   8      246.30      253.74     25.15 o 
 -10   1   8      314.95      342.74     25.48 o 
  -9   1   8      567.98      520.50     20.37 o 
  -8   1   8        0.33       -8.31     11.36 o 
  -7   1   8     1458.37     1449.20     24.16 o 
  -6   1   8      190.53      192.58     12.10 o 
  -5   1   8     1357.64     1370.31     20.17 o 
  -4   1   8      582.54      504.02     15.15 o 
  -3   1   8      149.81      193.52     10.20 o 
  -2   1   8     6767.52     7079.32    120.10 o 
  -1   1   8      495.07      489.35     37.74 o 
   0   1   8      499.83      449.56     10.73 o 
   1   1   8      288.64      281.51     12.55 o 
   2   1   8        4.67        1.50      8.07 o 
   3   1   8       24.00       24.49      9.20 o 
   4   1   8     1251.60     1220.50     25.74 o 
   5   1   8      204.90      268.59     15.82 o 
   6   1   8        2.65       13.30     12.46 o 
   7   1   8     2371.44     2239.15     39.72 o 
   8   1   8      727.67      645.17     24.81 o 
   9   1   8      244.14      251.13     23.29 o 
  10   1   8      191.08      215.86     24.01 o 
  11   1   8       56.64       57.08     21.59 o 
  12   1   8      353.12      356.00     32.78 o 
  13   1   8      152.84      137.11     36.46 o 
  14   1   8      168.03      161.10     53.59 o 
 -15   2   8       16.34      -27.98     35.78 o 
 -14   2   8        4.00      -29.95     29.95 o 
 -13   2   8       25.54       15.48     27.49 o 
 -12   2   8      220.53      206.64     30.39 o 
 -11   2   8       10.40      -11.13     21.07 o 
 -10   2   8      100.19       87.21     19.13 o 
  -9   2   8       17.25       -6.45     12.90 o 
  -8   2   8      924.11      853.22     23.13 o 
  -7   2   8      304.26      309.14     15.92 o 
  -6   2   8      462.86      411.03     13.00 o 
  -5   2   8       96.31       86.43     14.52 o 
  -4   2   8      409.82      391.95     14.64 o 
  -3   2   8       45.09       44.71      7.51 o 
  -2   2   8      229.47      239.16     12.95 o 
  -1   2   8      741.49      713.80     68.49 o 
   0   2   8       69.83       87.38     17.28 o 
   1   2   8       14.19        6.47      5.61 o 
   2   2   8     5527.59     5734.50     99.42 o 
   3   2   8     2527.39     2605.50     47.94 o 
   4   2   8        0.27       -1.99      7.52 o 
   5   2   8       64.89       85.13     10.69 o 
   6   2   8       12.29       14.76     10.19 o 
   7   2   8      270.50      272.77     21.20 o 
   8   2   8      170.76      179.45     20.29 o 
   9   2   8        0.00      -11.61     16.23 o 
  10   2   8       30.19       22.66     19.13 o 
  11   2   8      222.02      292.96     28.60 o 
  12   2   8      295.70      382.18     48.98 o 
  13   2   8       12.23       -9.31     32.16 o 
  14   2   8       20.46       -8.77     46.62 o 
 -14   3   8      222.77      228.67     46.98 o 
 -13   3   8       16.34        7.39     28.35 o 
 -12   3   8      136.89      142.70     29.31 o 
 -11   3   8       25.46       12.33     22.17 o 
 -10   3   8        3.58      -16.69     16.69 o 
  -9   3   8      115.83       92.49     18.56 o 
  -8   3   8      567.61      529.42     19.85 o 
  -7   3   8      819.62      722.64     87.54 o 
  -6   3   8       93.67      107.74     12.61 o 
  -5   3   8      157.85      170.77     10.75 o 
  -4   3   8      144.10      162.41     10.23 o 
  -3   3   8     1119.15     1196.80     33.74 o 
  -2   3   8       17.36        6.55      6.01 o 
  -1   3   8      138.14      143.17      9.22 o 
   0   3   8       90.01      102.05      8.42 o 
   1   3   8     1206.20     1158.24    156.60 o 
   2   3   8       17.43       16.41      7.67 o 
   3   3   8        0.22       -0.42      7.81 o 
   4   3   8      680.93      680.40     21.01 o 
   5   3   8       11.95        4.47      9.50 o 
   6   3   8      232.36      212.65     16.44 o 
   7   3   8      805.99      764.59     25.61 o 
   8   3   8      247.69      279.52     23.05 o 
   9   3   8      114.56      112.23     20.07 o 
  10   3   8      156.95      166.97     23.72 o 
  11   3   8        7.03       13.63     25.34 o 
  12   3   8       48.17       34.52     28.24 o 
  13   3   8       54.59       52.18     35.84 o 
  14   3   8        5.22      -12.94     39.19 o 
 -14   4   8      129.90       91.87     36.56 o 
 -13   4   8      398.09      428.12     41.78 o 
 -12   4   8      160.11      174.90     31.07 o 
 -11   4   8      134.51      133.02     23.21 o 
 -10   4   8      155.58      163.16     22.68 o 
  -9   4   8       87.29       50.60     25.40 o 
  -8   4   8       13.58        0.31     14.06 o 
  -7   4   8      168.52      144.46     17.55 o 
  -6   4   8      636.45      597.99     23.74 o 
  -5   4   8        3.08       -1.55      8.88 o 
  -4   4   8      211.34      198.40     10.96 o 
  -3   4   8       79.52       99.29      8.94 o 
  -2   4   8       41.38       35.09      7.57 o 
  -1   4   8     2029.20     2150.15     50.23 o 
   0   4   8       18.35        3.84      8.56 o 
   1   4   8     1475.20     1542.74     35.12 o 
   2   4   8      162.86      150.19     21.41 o 
   3   4   8       45.79       40.69      8.15 o 
   4   4   8      171.93      181.75     14.12 o 
   5   4   8      538.53      481.31     15.99 o 
   6   4   8      406.63      354.28     16.23 o 
   7   4   8       84.85       72.92     13.92 o 
   8   4   8       95.95       98.06     18.34 o 
   9   4   8       81.76      104.99     20.77 o 
  10   4   8        5.90        3.64     19.61 o 
  11   4   8        9.37        1.37     27.17 o 
  12   4   8       13.03        7.44     30.93 o 
  13   4   8       37.97       35.89     36.08 o 
  14   4   8       27.81        4.05     47.28 o 
 -14   5   8        0.15       11.39     40.00 o 
 -13   5   8        0.00        0.50     29.00 o 
 -12   5   8       50.75       65.53     29.59 o 
 -11   5   8       51.88       35.03     21.44 o 
 -10   5   8       30.82       30.18     19.83 o 
  -9   5   8      160.52      148.15     21.56 o 
  -8   5   8      143.65      113.56     18.67 o 
  -7   5   8       20.25       18.29     14.18 o 
  -6   5   8        0.30        8.11     12.67 o 
  -5   5   8        0.98      -10.73     10.73 o 
  -4   5   8      201.90      208.90     18.10 o 
  -3   5   8       18.19        6.39      7.28 o 
  -2   5   8        4.51        6.73      7.14 o 
  -1   5   8        0.00       -2.83      7.05 o 
   0   5   8      190.53      169.90     24.39 o 
   1   5   8      276.58      307.54     11.59 o 
   2   5   8       25.60       20.20      8.13 o 
   3   5   8      102.84      111.69     11.36 o 
   4   5   8       12.90        2.25      8.81 o 
   5   5   8      675.12      607.97     21.88 o 
   6   5   8      561.30      534.80     19.05 o 
   7   5   8       14.09        3.59     12.53 o 
   8   5   8        0.06       -4.58     16.50 o 
   9   5   8       18.33        5.32     18.09 o 
  10   5   8      128.54      130.32     28.07 o 
  11   5   8        9.72      -12.81     27.36 o 
  12   5   8       58.46       55.56     34.30 o 
  13   5   8       19.75      -42.88     42.88 o 
 -14   6   8        0.18       -7.68     38.91 o 
 -13   6   8        1.10       -8.44     31.84 o 
 -12   6   8        4.05      -24.71     24.71 o 
 -11   6   8       13.00       27.38     22.22 o 
 -10   6   8        2.36        3.45     20.11 o 
  -9   6   8      144.27      136.04     22.23 o 
  -8   6   8       86.05      109.43     19.15 o 
  -7   6   8      162.04      159.68     19.74 o 
  -6   6   8       75.12       44.13     15.00 o 
  -5   6   8       92.08       82.66     15.50 o 
  -4   6   8      343.21      333.61     18.32 o 
  -3   6   8      664.16      636.81     22.20 o 
  -2   6   8      296.22      274.03     13.92 o 
  -1   6   8      637.39      617.57     20.79 o 
   0   6   8       24.84       17.64      8.32 o 
   1   6   8      133.80      149.68     11.58 o 
   2   6   8        0.07       -8.53      8.53 o 
   3   6   8      193.37      224.16     13.76 o 
   4   6   8     1494.79     1349.35     24.79 o 
   5   6   8       46.31       34.32     11.17 o 
   6   6   8      149.74      189.95     17.52 o 
   7   6   8      160.33      161.76     18.17 o 
   8   6   8        0.11      -14.29     17.30 o 
   9   6   8       12.55      -12.74     22.75 o 
  10   6   8        4.14       -2.71     25.94 o 
  11   6   8       33.10       14.32     29.14 o 
  12   6   8       31.75       36.96     40.50 o 
  13   6   8       73.01       62.81     47.02 o 
 -13   7   8        3.81      -11.00     33.16 o 
 -12   7   8       69.55       97.35     29.18 o 
 -11   7   8       87.59       92.92     25.68 o 
 -10   7   8      116.73       86.04     23.93 o 
  -9   7   8       14.41       41.31     19.66 o 
  -8   7   8       60.87       69.50     19.57 o 
  -7   7   8      186.83      200.95     22.31 o 
  -6   7   8       87.81       91.74     17.84 o 
  -5   7   8      399.13      376.22     21.70 o 
  -4   7   8     2263.94     2117.29     51.61 o 
  -3   7   8       33.74       25.23     11.60 o 
  -2   7   8      565.74      526.43     17.88 o 
  -1   7   8      158.68      163.47     14.66 o 
   0   7   8      123.85      140.56     11.88 o 
   1   7   8       88.99      103.08     11.47 o 
   2   7   8       40.16       30.86     10.64 o 
   3   7   8      296.14      314.31     16.95 o 
   4   7   8       13.90        4.36     10.60 o 
   5   7   8       24.72       46.33     16.99 o 
   6   7   8      258.18      289.52     22.97 o 
   7   7   8     1337.84     1184.38     29.45 o 
   8   7   8      198.39      212.53     33.33 o 
   9   7   8        0.63        1.84     24.31 o 
  10   7   8      144.16      109.02     39.20 o 
  11   7   8       55.01       52.55     39.42 o 
  12   7   8       33.20        0.87     43.35 o 
  13   7   8       13.04       35.11     72.99 o 
 -13   8   8      295.55      389.03     54.69 o 
 -12   8   8       16.08       -3.00     29.07 o 
 -11   8   8       23.45       17.02     26.21 o 
 -10   8   8        6.38       -1.52     22.74 o 
  -9   8   8        5.04       -5.72     19.59 o 
  -8   8   8      153.27      162.26     23.60 o 
  -7   8   8       51.57       49.50     18.46 o 
  -6   8   8       66.00       80.25     18.37 o 
  -5   8   8      375.76      355.71     25.46 o 
  -4   8   8        7.65       -4.71     14.60 o 
  -3   8   8     1168.65     1123.67     31.04 o 
  -2   8   8      153.51      167.26     16.15 o 
  -1   8   8      415.95      400.28     17.82 o 
   0   8   8      453.94      468.57     20.84 o 
   1   8   8       21.33       28.63     10.74 o 
   2   8   8      137.22      137.67     13.83 o 
   3   8   8      934.18      849.83     21.30 o 
   4   8   8       19.68       14.69     12.32 o 
   5   8   8      339.15      287.80     49.57 o 
   6   8   8      368.91      410.85     22.86 o 
   7   8   8       31.11       14.75     16.79 o 
   8   8   8        0.01       -8.66     29.68 o 
   9   8   8       51.70       42.96     33.97 o 
  10   8   8      137.44      207.81     59.13 o 
  11   8   8      786.82      818.03     57.14 o 
  12   8   8       21.00       49.42     47.93 o 
 -12   9   8        1.18        5.03     31.85 o 
 -11   9   8       13.51        2.49     29.47 o 
 -10   9   8      129.29      162.37     29.04 o 
  -9   9   8       12.14       22.70     22.74 o 
  -8   9   8      169.36      166.81     25.56 o 
  -7   9   8      214.99      219.08     25.99 o 
  -6   9   8       49.51       81.16     19.82 o 
  -5   9   8       28.86       19.24     17.34 o 
  -4   9   8       36.81       24.66     16.99 o 
  -3   9   8      592.80      509.93     25.20 o 
  -2   9   8     1291.36     1237.21     33.30 o 
  -1   9   8       22.19       23.12     13.39 o 
   0   9   8      449.89      434.48     21.74 o 
   1   9   8      526.16      471.48     49.68 o 
   2   9   8       37.39       28.44     14.04 o 
   3   9   8        4.54        6.98     12.90 o 
   4   9   8       13.40        0.50     14.03 o 
   5   9   8      145.05      105.57     18.45 o 
   6   9   8        0.35       -4.01     21.83 o 
   7   9   8      109.97      117.90     26.76 o 
   8   9   8      251.46      295.64     59.13 o 
   9   9   8       47.25       22.91     38.34 o 
  10   9   8       67.41       38.29     39.83 o 
  11   9   8      570.24      778.69     69.82 o 
 -11  10   8       36.59       13.60     30.84 o 
 -10  10   8       76.33       93.06     29.42 o 
  -9  10   8        3.13      -10.49     23.66 o 
  -8  10   8      132.67       97.45     26.13 o 
  -7  10   8       11.18      -18.81     20.79 o 
  -6  10   8       49.90       46.68     20.77 o 
  -5  10   8      272.83      317.18     28.31 o 
  -4  10   8        0.53      -11.91     17.31 o 
  -3  10   8        4.33       19.00     17.53 o 
  -2  10   8        4.68       10.66     16.37 o 
  -1  10   8      173.82      201.22     33.20 o 
   0  10   8      188.08      215.11     27.42 o 
   1  10   8        0.35        0.27     14.42 o 
   2  10   8      182.68      171.08     18.92 o 
   3  10   8      189.06      211.55     20.94 o 
   4  10   8       20.60       -4.43     18.93 o 
   5  10   8        0.72       29.71     20.45 o 
   6  10   8       30.52        0.63     29.29 o 
   7  10   8        1.76       -8.79     24.84 o 
   8  10   8        0.32      -10.16     46.19 o 
   9  10   8       26.32       48.79     41.48 o 
  10  10   8        2.11      -41.24     42.13 o 
  11  10   8        8.56      -45.72     45.72 o 
 -10  11   8       28.25       26.94     30.12 o 
  -9  11   8        0.51      -25.52     25.52 o 
  -8  11   8      342.56      438.61     37.56 o 
  -7  11   8        0.03       -8.21     22.44 o 
  -6  11   8      347.58      385.51     32.66 o 
  -5  11   8       31.40        3.23     20.94 o 
  -4  11   8       85.74       57.95     21.42 o 
  -3  11   8       40.83       17.21     18.79 o 
  -2  11   8       42.55       44.30     18.73 o 
  -1  11   8      420.48      374.65     38.80 o 
   0  11   8       66.76       47.72     16.76 o 
   1  11   8      246.85      196.66     20.78 o 
   2  11   8       14.49      -20.26     20.26 o 
   3  11   8        1.43       -6.17     22.39 o 
   4  11   8       91.65       57.47     27.28 o 
   5  11   8       59.46       78.99     33.64 o 
   6  11   8       53.89       76.68     52.66 o 
   7  11   8       18.04       -1.73     35.56 o 
   8  11   8        0.29      -39.05     39.05 o 
   9  11   8       18.92       22.17     62.82 o 
  10  11   8       19.10      -48.97     62.82 o 
  -9  12   8       11.96      -15.75     30.51 o 
  -8  12   8       12.66       16.07     28.81 o 
  -7  12   8      234.72      301.57     34.92 o 
  -6  12   8       49.87       43.98     26.07 o 
  -5  12   8      106.82       94.45     26.31 o 
  -4  12   8       65.72       61.55     24.11 o 
  -3  12   8        1.85      -19.43     19.43 o 
  -2  12   8       45.53       52.17     21.73 o 
  -1  12   8       11.32       21.34     19.60 o 
   0  12   8      176.40      178.22     38.52 o 
   1  12   8      535.30      530.10     46.04 o 
   2  12   8        1.40      -15.12     18.87 o 
   3  12   8        1.38       -2.43     20.30 o 
   4  12   8        4.82       10.79     25.20 o 
   5  12   8       85.78       56.87     28.96 o 
   6  12   8      141.83       58.21     40.65 o 
   7  12   8      104.50       93.24     86.38 o 
   8  12   8        0.79      -53.59     53.59 o 
  -8  13   8        1.45        4.21     32.53 o 
  -7  13   8       12.78       15.66     29.56 o 
  -6  13   8       43.05       25.69     28.93 o 
  -5  13   8      134.14      125.17     39.31 o 
  -4  13   8      147.47      154.14     29.17 o 
  -3  13   8        2.22       -4.54     22.84 o 
  -2  13   8      158.17      136.24     31.90 o 
  -1  13   8       38.00       32.28     25.17 o 
   0  13   8        0.07       -3.70     27.48 o 
   1  13   8       67.09       56.01     39.93 o 
   2  13   8       17.55       -5.77     22.57 o 
   3  13   8       53.13       42.82     24.34 o 
   4  13   8        0.00       24.85     30.90 o 
   5  13   8       83.72        9.12     29.48 o 
   6  13   8      216.12       86.62     66.98 o 
   7  13   8      143.43      108.62     41.07 o 
  -6  14   8        5.93       -3.42     30.94 o 
  -5  14   8      102.63      132.71     33.18 o 
  -4  14   8       23.22       13.98     31.85 o 
  -3  14   8       72.62       35.80     29.77 o 
  -2  14   8        3.92        4.12     25.54 o 
  -1  14   8       29.75       22.07     28.21 o 
   0  14   8       25.67      -13.24     29.37 o 
   1  14   8        1.56        2.78     29.04 o 
   2  14   8       45.17       54.98     31.46 o 
   3  14   8        0.05       15.75     32.44 o 
   4  14   8       56.41       28.51     35.89 o 
   5  14   8      201.77      100.23     77.14 o 
  -3  15   8      183.33      180.87     45.56 o 
  -2  15   8       49.83       35.63     32.40 o 
  -1  15   8        0.52       17.84     33.35 o 
   0  15   8      112.83      150.82     50.47 o 
   1  15   8      118.39       97.31    120.11 o 
   2  15   8        1.38       90.54     67.44 o 
 -14   1   9      150.89      190.15     36.96 o 
 -13   1   9       11.89      -27.08     27.08 o 
 -12   1   9       41.09       38.16     25.46 o 
 -11   1   9       13.00       27.69     19.82 o 
 -10   1   9      155.70      157.67     21.59 o 
  -9   1   9       33.29       34.84     15.64 o 
  -8   1   9      559.28      505.94     19.38 o 
  -7   1   9       70.97       78.24     11.89 o 
  -6   1   9      997.05      967.31     25.82 o 
  -5   1   9     2399.04     2355.35     35.67 o 
  -4   1   9       11.77       21.79     16.88 o 
  -3   1   9      286.25      252.35     11.46 o 
  -2   1   9       41.66       40.63      8.35 o 
  -1   1   9      364.77      368.47     10.85 o 
   0   1   9     1525.18     1457.34     49.48 o 
   1   1   9      225.32      237.75     12.04 o 
   2   1   9      215.65      216.67     13.26 o 
   3   1   9      468.71      407.61     16.50 o 
   4   1   9     1611.98     1682.66     31.29 o 
   5   1   9     2000.92     2051.10     35.91 o 
   6   1   9      547.82      497.13     21.48 o 
   7   1   9      202.26      228.56     20.43 o 
   8   1   9      233.36      278.77     23.29 o 
   9   1   9       62.86       69.32     18.73 o 
  10   1   9      134.34      105.86     23.28 o 
  11   1   9      112.99      105.30     24.33 o 
  12   1   9        0.42      -17.46     24.14 o 
  13   1   9       10.49       -6.30     33.49 o 
  14   1   9      296.81      273.67     56.48 o 
 -14   2   9       45.30       22.55     32.24 o 
 -13   2   9       45.58       74.10     29.64 o 
 -12   2   9      382.91      479.41     79.46 o 
 -11   2   9       47.75       42.42     23.46 o 
 -10   2   9      153.40      147.40     24.50 o 
  -9   2   9       16.51        1.61     13.86 o 
  -8   2   9       30.44       18.76     12.69 o 
  -7   2   9      156.27      157.88     27.43 o 
  -6   2   9      368.69      340.96     14.28 o 
  -5   2   9        0.51        1.65      8.01 o 
  -4   2   9       82.90       72.39      9.07 o 
  -3   2   9      164.38      162.35     11.09 o 
  -2   2   9      140.56      147.00     11.08 o 
  -1   2   9        0.94        4.37      6.38 o 
   0   2   9      818.35      793.01     15.22 o 
   1   2   9      846.98      830.85     24.61 o 
   2   2   9       92.80       71.73      9.09 o 
   3   2   9      121.27      130.00     10.88 o 
   4   2   9      656.96      644.20     21.23 o 
   5   2   9       92.24      220.57     25.38 o 
   6   2   9       98.49      111.16     16.84 o 
   7   2   9       34.67       58.25     16.25 o 
   8   2   9       33.50       36.41     16.70 o 
   9   2   9      474.82      412.82     24.61 o 
  10   2   9        0.64      -14.99     19.04 o 
  11   2   9      157.72      181.65     26.99 o 
  12   2   9       81.91       77.00     30.53 o 
  13   2   9        5.86      -26.02     33.05 o 
  14   2   9      114.91      198.13     55.43 o 
 -14   3   9       80.04       45.27     33.42 o 
 -13   3   9      198.47      243.21     39.25 o 
 -12   3   9       46.14       41.36     27.36 o 
 -11   3   9      164.59      149.04     27.37 o 
 -10   3   9      278.77      294.39     25.64 o 
  -9   3   9       61.39       43.51     17.30 o 
  -8   3   9      786.92      693.43     25.93 o 
  -7   3   9      473.30      352.92     47.03 o 
  -6   3   9      516.46      475.16     18.27 o 
  -5   3   9      219.21      208.21     11.98 o 
  -4   3   9       51.69       53.38      8.93 o 
  -3   3   9      566.32      588.64     20.50 o 
  -2   3   9      247.79      227.16     10.95 o 
  -1   3   9     1146.62     1211.75     32.98 o 
   0   3   9      864.36      916.67     36.50 o 
   1   3   9      460.67      430.65     36.69 o 
   2   3   9      586.88      607.15     16.52 o 
   3   3   9      682.25      641.34     20.03 o 
   4   3   9       74.75       87.76     14.04 o 
   5   3   9      343.50      310.98     14.22 o 
   6   3   9      537.57      493.95     21.80 o 
   7   3   9       20.17       -5.75     14.76 o 
   8   3   9       56.74       47.64     17.77 o 
   9   3   9        4.11       -3.16     17.53 o 
  10   3   9       39.87       24.38     20.02 o 
  11   3   9      117.31      112.83     29.49 o 
  12   3   9       45.08       37.71     31.64 o 
  13   3   9        4.09       -7.26     34.84 o 
  14   3   9        6.34       20.15     42.67 o 
 -14   4   9        6.31      -11.13     33.03 o 
 -13   4   9        0.65        3.60     28.78 o 
 -12   4   9      233.81      255.68     34.39 o 
 -11   4   9      141.06      136.77     28.43 o 
 -10   4   9       26.74       30.38     19.60 o 
  -9   4   9        7.04        0.28     16.55 o 
  -8   4   9       12.86        9.75     15.37 o 
  -7   4   9      142.80      129.66     18.21 o 
  -6   4   9       69.27       65.65     14.40 o 
  -5   4   9       23.44       21.70     10.48 o 
  -4   4   9      119.37      135.25     12.27 o 
  -3   4   9      299.81      299.92     11.75 o 
  -2   4   9      590.12      619.12     14.51 o 
  -1   4   9      600.32      622.69     14.54 o 
   0   4   9       16.16       30.40      8.68 o 
   1   4   9      129.22      154.04     11.33 o 
   2   4   9      420.07      362.53     31.76 o 
   3   4   9       43.14       35.15      8.28 o 
   4   4   9      403.59      375.99     15.56 o 
   5   4   9      696.99      639.15     19.20 o 
   6   4   9        0.98       13.13     11.88 o 
   7   4   9      194.64      216.62     21.75 o 
   8   4   9       93.14      128.58     19.97 o 
   9   4   9       84.77       77.37     20.39 o 
  10   4   9       69.86       74.85     22.92 o 
  11   4   9        3.64       -3.12     27.19 o 
  12   4   9      141.69      136.23     35.01 o 
  13   4   9        3.16      -35.15     35.15 o 
 -14   5   9      522.33      662.81     54.53 o 
 -13   5   9        2.57       -3.38     30.12 o 
 -12   5   9       14.02      -14.16     27.26 o 
 -11   5   9      133.36      154.87     26.36 o 
 -10   5   9      150.33      175.82     24.50 o 
  -9   5   9       27.15       25.39     18.22 o 
  -8   5   9     1126.74      997.08     38.94 o 
  -7   5   9      132.43      155.55     19.03 o 
  -6   5   9        9.55       -6.75     13.15 o 
  -5   5   9       42.04       52.69     13.87 o 
  -4   5   9       97.96       84.01     10.02 o 
  -3   5   9       20.04       12.41      8.50 o 
  -2   5   9      165.36      178.09     11.57 o 
  -1   5   9      393.01      401.94     12.99 o 
   0   5   9        0.95       11.61      8.05 o 
   1   5   9      276.65      272.97     12.10 o 
   2   5   9      151.52      169.76     13.35 o 
   3   5   9       24.49       19.92      9.09 o 
   4   5   9      193.37      256.28     16.36 o 
   5   5   9      563.14      531.02     22.03 o 
   6   5   9       20.69       16.00     12.97 o 
   7   5   9       53.34       36.48     17.17 o 
   8   5   9      262.34      251.98     24.33 o 
   9   5   9       91.69      113.65     23.55 o 
  10   5   9       85.45       80.62     28.73 o 
  11   5   9       19.57        8.05     28.98 o 
  12   5   9       21.08       21.81     32.84 o 
  13   5   9       54.69       63.63     47.20 o 
 -13   6   9       40.56       27.98     34.13 o 
 -12   6   9      109.11      132.80     33.39 o 
 -11   6   9       13.58       -7.08     23.17 o 
 -10   6   9       22.10       19.36     21.51 o 
  -9   6   9       37.82       18.97     19.15 o 
  -8   6   9       17.64       16.48     17.41 o 
  -7   6   9      261.74      283.00     24.00 o 
  -6   6   9        0.26       -2.76     13.49 o 
  -5   6   9      523.97      445.59     21.80 o 
  -4   6   9      815.70      736.05     24.89 o 
  -3   6   9      168.84      194.64     15.04 o 
  -2   6   9     1124.45     1123.96     19.49 o 
  -1   6   9       29.05       20.54      9.30 o 
   0   6   9       35.85       26.71      9.32 o 
   1   6   9       35.63       26.17      9.64 o 
   2   6   9      112.58      129.25     13.71 o 
   3   6   9        0.55        0.74      9.49 o 
   4   6   9       35.56       31.47     12.83 o 
   5   6   9      122.00      136.64     18.67 o 
   6   6   9        0.77        1.74     13.81 o 
   7   6   9      423.41      438.07     27.03 o 
   8   6   9        3.54      -13.04     18.41 o 
   9   6   9        4.08        3.47     23.99 o 
  10   6   9        7.60       -5.08     26.13 o 
  11   6   9       22.15      -22.63     29.45 o 
  12   6   9       31.85       12.00     40.83 o 
  13   6   9        8.33       -5.79     49.16 o 
 -13   7   9      116.84      195.04     42.00 o 
 -12   7   9       67.70       71.81     30.26 o 
 -11   7   9       56.30       34.52     24.76 o 
 -10   7   9        7.72       32.05     23.51 o 
  -9   7   9       73.80       51.03     21.31 o 
  -8   7   9      285.19      303.16     26.74 o 
  -7   7   9        0.00      -15.72     15.72 o 
  -6   7   9      180.59      178.93     21.64 o 
  -5   7   9      633.60      520.29     23.88 o 
  -4   7   9        8.84       -8.60     13.27 o 
  -3   7   9       78.29       74.68     22.27 o 
  -2   7   9      510.13      507.76     18.26 o 
  -1   7   9      217.61      237.34     18.73 o 
   0   7   9        1.13        8.48      9.70 o 
   1   7   9       70.92       79.55     11.77 o 
   2   7   9      859.15      785.33     25.27 o 
   3   7   9       42.70       40.79     11.53 o 
   4   7   9     1928.60     1651.35     87.75 o 
   5   7   9       52.28       55.57     15.25 o 
   6   7   9      816.49      788.52     25.54 o 
   7   7   9       52.82       45.30     19.90 o 
   8   7   9        0.70       10.45     20.74 o 
   9   7   9       52.09       48.66     26.67 o 
  10   7   9       12.43      -33.20     34.55 o 
  11   7   9       55.95       49.89     40.50 o 
  12   7   9       85.60      103.63     47.68 o 
 -12   8   9        2.29      -16.75     28.79 o 
 -11   8   9       10.63      -10.52     25.80 o 
 -10   8   9       10.58      -16.32     22.50 o 
  -9   8   9       73.38       68.32     25.74 o 
  -8   8   9      213.82      212.58     26.02 o 
  -7   8   9        1.60      -13.99     17.77 o 
  -6   8   9      299.87      315.95     25.83 o 
  -5   8   9      356.68      352.78     25.91 o 
  -4   8   9      136.79      143.04     19.60 o 
  -3   8   9       22.97       10.94     15.02 o 
  -2   8   9     1481.84     1391.93     28.82 o 
  -1   8   9       26.80       44.65     13.66 o 
   0   8   9       18.53        7.83     12.46 o 
   1   8   9       95.36      120.88     17.96 o 
   2   8   9        5.67       -2.47     11.40 o 
   3   8   9        9.41        0.60     12.36 o 
   4   8   9      201.62      209.34     19.14 o 
   5   8   9      114.34       68.33     21.45 o 
   6   8   9        1.87      -15.81     15.81 o 
   7   8   9      134.19      100.66     22.85 o 
   8   8   9      157.60      172.74     38.87 o 
   9   8   9        0.33      -31.28     31.28 o 
  10   8   9       21.18        3.40     36.91 o 
  11   8   9        3.40      -17.74     41.14 o 
  12   8   9       44.21       24.64     49.32 o 
 -12   9   9        0.00        8.52     34.44 o 
 -11   9   9       26.38       31.76     29.42 o 
 -10   9   9      115.41      139.16     29.48 o 
  -9   9   9      130.75      158.32     28.09 o 
  -8   9   9      108.64       90.88     23.91 o 
  -7   9   9       81.72       86.35     22.30 o 
  -6   9   9        0.27       -4.33     18.38 o 
  -5   9   9      258.82      250.59     24.77 o 
  -4   9   9      340.00      359.11     26.80 o 
  -3   9   9       65.12       71.30     18.49 o 
  -2   9   9      352.86      350.76     25.45 o 
  -1   9   9      847.66      818.63     24.89 o 
   0   9   9      210.13      226.19     18.87 o 
   1   9   9       35.45       32.23     14.55 o 
   2   9   9      977.38      845.69     25.40 o 
   3   9   9      240.66      284.95     21.39 o 
   4   9   9       33.32       -0.10     15.74 o 
   5   9   9       73.59      102.18     19.15 o 
   6   9   9       73.20       49.54     21.36 o 
   7   9   9      123.49      160.27     38.21 o 
   8   9   9       85.15       38.88     33.30 o 
   9   9   9      164.51      211.45     45.02 o 
  10   9   9        3.04      -14.78     39.20 o 
  11   9   9      125.55      101.59     49.16 o 
 -11  10   9        2.82      -10.73     31.40 o 
 -10  10   9      338.16      370.77     37.81 o 
  -9  10   9        2.26       -3.26     24.58 o 
  -8  10   9       31.90        1.02     23.62 o 
  -7  10   9      128.63      159.89     26.76 o 
  -6  10   9        0.02       -1.14     20.03 o 
  -5  10   9      115.04      123.46     23.09 o 
  -4  10   9       11.45        0.43     17.85 o 
  -3  10   9        0.09      -17.05     17.05 o 
  -2  10   9       90.07       74.72     19.39 o 
  -1  10   9      472.16      413.54     24.49 o 
   0  10   9      376.24      356.85     24.46 o 
   1  10   9      502.72      404.09     49.39 o 
   2  10   9      172.58      190.29     20.59 o 
   3  10   9       10.08        0.40     17.01 o 
   4  10   9      262.88      311.90     27.98 o 
   5  10   9       25.63        3.82     24.87 o 
   6  10   9       42.62       67.12     28.24 o 
   7  10   9        0.66       20.48     34.26 o 
   8  10   9        2.58        0.46     35.93 o 
   9  10   9      210.82      209.35     49.97 o 
  10  10   9       91.90       58.24     56.82 o 
 -10  11   9      175.43      193.22     37.87 o 
  -9  11   9       14.39       -8.89     26.93 o 
  -8  11   9       50.85       61.86     28.21 o 
  -7  11   9      382.52      426.05     36.51 o 
  -6  11   9       61.11       74.77     25.00 o 
  -5  11   9       28.86       21.60     21.89 o 
  -4  11   9       58.85       46.26     21.94 o 
  -3  11   9      142.36      143.03     23.94 o 
  -2  11   9        0.04      -17.76     18.66 o 
  -1  11   9      317.39      325.56     33.37 o 
   0  11   9       77.32       86.95     20.60 o 
   1  11   9       27.14       20.38     19.04 o 
   2  11   9      112.63       67.26     18.93 o 
   3  11   9        8.67      -14.82     23.97 o 
   4  11   9        9.79       -9.92     25.42 o 
   5  11   9        1.97      -20.96     27.26 o 
   6  11   9      129.90      130.27     57.28 o 
   7  11   9      161.35      233.74     66.52 o 
   8  11   9       32.92        3.70     55.43 o 
   9  11   9       43.45      -27.72     45.73 o 
  -9  12   9        2.73      -15.33     32.10 o 
  -8  12   9       49.24        8.43     30.31 o 
  -7  12   9      188.75      185.62     33.16 o 
  -6  12   9       51.71       59.56     27.33 o 
  -5  12   9       13.29       14.71     24.52 o 
  -4  12   9      124.11      171.78     27.63 o 
  -3  12   9       76.02       54.57     23.23 o 
  -2  12   9       10.35       -4.13     20.27 o 
  -1  12   9       83.55       66.72     21.19 o 
   0  12   9       18.98       16.37     20.86 o 
   1  12   9       35.20       -2.22     26.80 o 
   2  12   9        3.95        9.97     20.37 o 
   3  12   9       21.54        9.95     25.15 o 
   4  12   9        0.08      -16.59     23.68 o 
   5  12   9       57.19       44.35     56.36 o 
   8  12   9      208.51      192.17     65.60 o 
  -7  13   9       37.44       67.19     32.11 o 
  -6  13   9       33.94       26.82     29.59 o 
  -5  13   9       57.97       57.04     28.48 o 
  -4  13   9       17.90       29.83     27.46 o 
  -3  13   9        0.06      -21.34     23.26 o 
  -2  13   9       19.72        6.20     23.00 o 
  -1  13   9       50.12       53.53     25.89 o 
   0  13   9      333.76      297.23     59.95 o 
   1  13   9       51.56       43.73     30.93 o 
   2  13   9      265.06      235.71     72.98 o 
   3  13   9        5.29       -5.35     25.99 o 
   4  13   9        6.55       23.78     33.29 o 
   5  13   9      219.56      107.58     80.84 o 
   6  13   9        9.56      -27.45     33.33 o 
   7  13   9      133.97       61.90     50.81 o 
  -5  14   9       23.64      -27.39     30.80 o 
  -4  14   9        3.06        6.71     33.05 o 
  -3  14   9        0.82      -30.29     30.29 o 
  -2  14   9        1.33       -9.04     28.22 o 
  -1  14   9       20.68      -26.86     26.86 o 
   0  14   9        1.38        0.57     27.13 o 
   1  14   9       10.49        8.32     34.83 o 
   2  14   9       19.40      -41.58     58.21 o 
   3  14   9       50.14       -3.24     32.41 o 
   4  14   9       28.52       23.12     41.11 o 
   5  14   9        0.85      -38.80     64.67 o 
  -1  15   9      180.45      173.61     37.61 o 
   0  15   9       88.53       85.87     38.12 o 
 -14   0  10      169.12      140.43     62.82 o 
 -13   0  10        0.48      -24.02     48.04 o 
 -12   0  10      257.60      292.15     42.13 o 
 -11   0  10       55.59       40.11     28.93 o 
 -10   0  10      104.23       67.64     27.11 o 
  -9   0  10       78.11       66.89     24.15 o 
  -8   0  10      100.39       98.95     24.49 o 
  -7   0  10      894.55      853.49     28.42 o 
  -6   0  10     1180.90     1111.34     50.93 o 
  -5   0  10      123.69      144.12     16.89 o 
  -4   0  10     2623.26     2707.03     52.71 o 
  -3   0  10     2293.44     1758.61    315.22 o 
  -2   0  10     1001.93     1047.39     36.73 o 
  -1   0  10     1598.20     1620.34     54.91 o 
   0   0  10      242.19      276.81     14.53 o 
   1   0  10      239.09      211.24     17.06 o 
   2   0  10       36.60       53.97     16.57 o 
   3   0  10      508.07      471.33     26.13 o 
   4   0  10      312.31      319.94     30.49 o 
   5   0  10      448.61      428.32     28.41 o 
   6   0  10      413.91      401.17     29.68 o 
   7   0  10       10.87        0.28     21.53 o 
   8   0  10        9.01       23.56     23.52 o 
   9   0  10       17.34       44.28     26.40 o 
  10   0  10       81.26      109.28     34.29 o 
  11   0  10        2.00       -0.34     43.88 o 
  12   0  10       89.36      110.38     41.45 o 
  13   0  10       12.55      -12.29     43.10 o 
  14   0  10        0.00      -52.66     68.37 o 
 -14   1  10       13.69       11.07     32.50 o 
 -13   1  10      363.48      392.05     41.77 o 
 -12   1  10       23.39       27.84     25.30 o 
 -11   1  10       50.33       38.44     20.68 o 
 -10   1  10      152.90      152.02     22.28 o 
  -9   1  10       11.03        6.76     15.56 o 
  -8   1  10      608.66      533.85     25.42 o 
  -7   1  10       13.48        1.16     11.73 o 
  -6   1  10     1010.20      923.59     29.34 o 
  -5   1  10     1104.34     1113.35     30.43 o 
  -4   1  10        7.64       76.85     17.74 o 
  -3   1  10      161.61      178.29     11.45 o 
  -2   1  10      138.40      159.98     20.84 o 
  -1   1  10       20.41       19.09      7.04 o 
   0   1  10      112.10      106.70      9.43 o 
   1   1  10      419.84      405.12     16.49 o 
   2   1  10        0.29        1.12      9.72 o 
   3   1  10      167.58      207.56     18.54 o 
   4   1  10      710.88      712.20     22.74 o 
   5   1  10      153.49      190.79     18.22 o 
   6   1  10     1931.53     1866.89     37.64 o 
   7   1  10       27.89       25.58     15.87 o 
   8   1  10        0.01       11.13     16.96 o 
   9   1  10      352.59      378.95     28.74 o 
  10   1  10       11.00       30.27     21.46 o 
  11   1  10       45.91       61.53     24.36 o 
  12   1  10        0.26      -16.76     25.60 o 
  13   1  10      158.61      198.72     49.00 o 
 -14   2  10        8.26      -25.31     33.22 o 
 -13   2  10        3.71       40.85     30.50 o 
 -12   2  10        0.41        3.71     25.70 o 
 -11   2  10       46.33       43.48     24.12 o 
 -10   2  10        1.48       -8.65     20.54 o 
  -9   2  10      128.41      155.67     20.42 o 
  -8   2  10        7.98        7.66     13.21 o 
  -7   2  10        1.21       -9.64     11.71 o 
  -6   2  10     1921.39     1821.22     37.08 o 
  -5   2  10       43.17       33.04      9.60 o 
  -4   2  10     1274.85     1285.69     25.48 o 
  -3   2  10        9.54       11.06      7.94 o 
  -2   2  10       18.61       16.00      7.69 o 
  -1   2  10       74.67       69.70     11.78 o 
   0   2  10       11.23       20.94      7.15 o 
   1   2  10      338.94      313.54     10.47 o 
   2   2  10      394.89      370.27     14.06 o 
   3   2  10      123.75      123.24     14.48 o 
   4   2  10     2936.68     2989.21     61.09 o 
   5   2  10        0.38       19.85     13.09 o 
   6   2  10      334.84      329.14     21.16 o 
   7   2  10        1.00        0.49     15.56 o 
   8   2  10       58.09       29.02     17.43 o 
   9   2  10      199.58      182.95     23.90 o 
  10   2  10       81.68       79.49     22.43 o 
  11   2  10        6.90       19.92     23.64 o 
  12   2  10       54.70      102.12     32.86 o 
  13   2  10        1.88        1.32     35.15 o 
 -14   3  10      124.00      146.29     37.07 o 
 -13   3  10       11.57       18.98     30.25 o 
 -12   3  10       45.34       45.60     32.99 o 
 -11   3  10        1.12      -11.68     22.92 o 
 -10   3  10       29.88       42.46     22.78 o 
  -9   3  10       47.70       31.34     17.31 o 
  -8   3  10       10.97       -4.38     14.75 o 
  -7   3  10      253.27      202.91     29.58 o 
  -6   3  10      123.49      124.92     14.71 o 
  -5   3  10      127.05      135.48     12.89 o 
  -4   3  10       27.58       33.45      9.34 o 
  -3   3  10       11.85        8.24      8.26 o 
  -2   3  10      877.43      870.21     22.93 o 
  -1   3  10     1656.35     1568.94     82.15 o 
   0   3  10       10.36      111.28     20.99 o 
   1   3  10        0.03       -1.87      7.06 o 
   2   3  10       10.89        2.72      9.10 o 
   3   3  10      176.95      185.11     13.72 o 
   4   3  10      403.18      394.79     18.94 o 
   5   3  10      644.66      624.45     23.43 o 
   6   3  10      561.26      553.44     23.44 o 
   7   3  10       74.10       61.10     17.28 o 
   8   3  10      134.97      165.42     21.37 o 
   9   3  10       23.51       30.44     19.59 o 
  10   3  10        6.76       16.54     21.55 o 
  11   3  10      321.79      379.26     39.11 o 
  12   3  10      188.09      189.01     38.42 o 
  13   3  10       78.93       75.46     37.51 o 
 -14   4  10      264.77      267.18     44.45 o 
 -13   4  10        4.48       17.53     30.41 o 
 -12   4  10       90.72       86.98     29.47 o 
 -11   4  10       97.30       83.34     26.84 o 
 -10   4  10       32.84       55.10     20.75 o 
  -9   4  10        2.40       -6.16     16.59 o 
  -8   4  10      344.50      321.80     33.55 o 
  -7   4  10       92.41       49.63     16.23 o 
  -6   4  10       15.57       18.98     13.81 o 
  -5   4  10       12.40       14.26     12.50 o 
  -4   4  10      236.63      234.47     14.50 o 
  -3   4  10        4.67       -5.51      8.46 o 
  -2   4  10      371.72      366.89     17.58 o 
  -1   4  10     1650.12     1673.06     41.88 o 
   0   4  10       70.18      161.48     15.05 o 
   1   4  10     1502.19     1510.16     25.00 o 
   2   4  10      134.69      131.61     10.82 o 
   3   4  10      337.86      357.28     15.16 o 
   4   4  10      205.22      243.01     16.36 o 
   5   4  10      797.39      762.68     25.39 o 
   6   4  10       17.34       13.27     15.01 o 
   7   4  10      168.52      156.53     20.55 o 
   8   4  10      127.71       91.44     20.54 o 
   9   4  10        8.27       -6.61     19.35 o 
  10   4  10      175.23      201.05     27.90 o 
  11   4  10       54.10       25.59     29.27 o 
  12   4  10       19.95       -5.78     32.47 o 
  13   4  10        9.62      -31.58     37.68 o 
 -13   5  10       39.95        7.24     32.85 o 
 -12   5  10        0.05       -8.82     28.90 o 
 -11   5  10       82.37       52.10     25.18 o 
 -10   5  10       25.32       13.71     20.59 o 
  -9   5  10        8.56       12.55     18.54 o 
  -8   5  10       19.11        5.27     16.78 o 
  -7   5  10      586.97      480.73     23.41 o 
  -6   5  10      151.77      130.75     17.99 o 
  -5   5  10       38.49       21.57     13.77 o 
  -4   5  10      845.42      757.80     19.95 o 
  -3   5  10      219.38      256.79     15.56 o 
  -2   5  10      302.59      306.67     13.19 o 
  -1   5  10       19.03       24.17      9.23 o 
   0   5  10      303.04      285.22     26.59 o 
   1   5  10       21.51       16.42      9.84 o 
   2   5  10      288.96      280.77     15.70 o 
   3   5  10      427.40      435.36     16.93 o 
   4   5  10       13.28       15.56     11.96 o 
   5   5  10       30.74       38.65     15.19 o 
   6   5  10        4.68       -1.65     15.11 o 
   7   5  10       60.84       58.26     18.70 o 
   8   5  10        0.13       -1.80     18.09 o 
   9   5  10       30.19       13.35     21.19 o 
  10   5  10        2.72       -0.11     26.41 o 
  11   5  10       77.08       51.41     31.65 o 
  12   5  10        7.48      -20.29     33.04 o 
  13   5  10       33.26       11.45     40.70 o 
 -13   6  10       66.70      109.47     37.24 o 
 -12   6  10       20.31       28.06     30.48 o 
 -11   6  10       29.70       37.87     25.30 o 
 -10   6  10      326.49      337.03     31.69 o 
  -9   6  10       23.40       23.73     20.82 o 
  -8   6  10        1.48      -17.06     17.06 o 
  -7   6  10        1.96      -11.74     15.84 o 
  -6   6  10       95.34       98.97     18.64 o 
  -5   6  10      622.04      567.28     23.77 o 
  -4   6  10      434.23      444.39     25.87 o 
  -3   6  10       24.11       16.19     11.54 o 
  -2   6  10       46.73       51.84     13.55 o 
  -1   6  10       39.74       32.84     10.23 o 
   0   6  10       97.75      112.25     11.56 o 
   1   6  10       53.76       43.90     10.49 o 
   2   6  10      253.89      277.35     18.11 o 
   3   6  10      173.39      178.22     16.73 o 
   4   6  10       68.19       73.24     14.26 o 
   5   6  10      703.15      618.48     24.93 o 
   6   6  10       12.82        0.72     16.28 o 
   7   6  10       38.36       14.57     18.45 o 
   8   6  10      200.49      208.78     25.81 o 
   9   6  10        9.50        3.78     21.80 o 
  10   6  10       69.41       40.25     29.49 o 
  11   6  10       30.64        3.79     32.34 o 
  12   6  10       52.53       78.33     46.62 o 
 -13   7  10      254.70      325.96     48.18 o 
 -12   7  10        0.82      -28.29     28.29 o 
 -11   7  10       56.11       28.47     27.23 o 
 -10   7  10      104.96       97.63     25.47 o 
  -9   7  10       71.90       71.11     23.48 o 
  -8   7  10      498.81      475.67     29.19 o 
  -7   7  10        2.33      -13.80     16.78 o 
  -6   7  10      282.74      251.39     23.86 o 
  -5   7  10        9.43        2.27     15.01 o 
  -4   7  10      116.76      138.03     18.96 o 
  -3   7  10      138.93      157.56     18.66 o 
  -2   7  10      692.30      621.41     20.37 o 
  -1   7  10       19.73       21.37     12.08 o 
   0   7  10      326.35      320.08     14.97 o 
   1   7  10      905.75      835.78     19.94 o 
   2   7  10      227.27      239.37     15.78 o 
   3   7  10        0.60       -7.19     12.56 o 
   4   7  10      219.54      225.80     19.24 o 
   5   7  10       98.71      100.09     17.35 o 
   6   7  10      135.31      157.25     22.44 o 
   7   7  10       33.29        2.04     19.57 o 
   8   7  10      400.82      424.14     31.93 o 
   9   7  10       36.71       69.20     28.26 o 
  10   7  10       16.93       24.26     30.03 o 
  11   7  10       37.16       14.87     56.82 o 
  12   7  10        0.66       -6.93     46.38 o 
 -12   8  10      153.90      167.74     34.88 o 
 -11   8  10      278.22      373.78     37.82 o 
 -10   8  10      429.33      533.03     70.98 o 
  -9   8  10      212.50      218.45     28.99 o 
  -8   8  10        0.35       -4.81     19.78 o 
  -7   8  10        1.91       -8.59     18.88 o 
  -6   8  10       30.76       21.54     17.78 o 
  -5   8  10      542.13      486.63     25.49 o 
  -4   8  10      347.64      364.35     23.72 o 
  -3   8  10      537.15      471.03     23.47 o 
  -2   8  10       94.49       76.16     15.56 o 
  -1   8  10      368.20      371.43     19.36 o 
   0   8  10       12.00       21.59     13.26 o 
   1   8  10      361.90      352.31     19.75 o 
   2   8  10      265.80      362.38     21.62 o 
   3   8  10        1.56      -13.53     13.96 o 
   4   8  10      140.82      138.21     18.56 o 
   5   8  10        8.18      -15.76     15.76 o 
   6   8  10        1.65       -8.88     19.71 o 
   7   8  10      425.09      511.90     31.92 o 
   8   8  10       64.45       51.82     28.35 o 
   9   8  10       12.32       -3.73     36.51 o 
  10   8  10        6.97       19.86     39.85 o 
  11   8  10       38.80       52.16     46.05 o 
 -11   9  10       79.51       64.11     32.87 o 
 -10   9  10       82.13       63.93     28.46 o 
  -9   9  10       57.46       72.28     25.75 o 
  -8   9  10       60.95       33.02     22.90 o 
  -7   9  10        0.38        5.84     22.40 o 
  -6   9  10        1.02       -8.46     19.18 o 
  -5   9  10        0.80        3.44     17.85 o 
  -4   9  10      146.14      162.66     21.99 o 
  -3   9  10        4.47       -1.30     17.05 o 
  -2   9  10      171.94      157.89     21.17 o 
  -1   9  10      414.21      353.32     20.69 o 
   0   9  10        0.61       26.49     14.35 o 
   1   9  10      546.20      448.85     20.87 o 
   2   9  10      821.56      743.82     28.51 o 
   3   9  10      214.51      243.53     24.86 o 
   4   9  10      144.93      126.44     20.36 o 
   5   9  10        6.46       18.50     17.77 o 
   6   9  10      106.27       92.46     23.50 o 
   7   9  10        8.42       -8.11     26.77 o 
   8   9  10        0.27      -12.59     34.95 o 
   9   9  10       38.76       58.75     44.81 o 
  10   9  10       12.03        4.96     73.91 o 
  11   9  10        8.14      -40.22     46.62 o 
 -10  10  10       13.32       -1.46     28.34 o 
  -9  10  10       16.18       14.86     27.37 o 
  -8  10  10      608.24      573.31     33.92 o 
  -7  10  10       29.08       39.59     23.30 o 
  -6  10  10      316.17      321.91     30.74 o 
  -5  10  10        5.87       10.30     20.00 o 
  -4  10  10       40.24       23.93     19.42 o 
  -3  10  10        4.32       -8.79     17.74 o 
  -2  10  10        5.27       -1.13     17.76 o 
  -1  10  10        0.67       -2.97     16.95 o 
   0  10  10        4.48       18.54     16.10 o 
   1  10  10       96.68       46.00     17.10 o 
   2  10  10      116.34      146.02     23.09 o 
   3  10  10        3.42      -17.48     19.63 o 
   4  10  10       45.56       80.33     23.31 o 
   5  10  10        6.65        9.39     25.19 o 
   6  10  10        4.25      -12.72     33.15 o 
   7  10  10       89.26       57.44     36.87 o 
   8  10  10       32.68       40.29     40.49 o 
   9  10  10       55.12       16.44     43.76 o 
  10  10  10        0.78        5.08     50.30 o 
  -9  11  10       55.65       43.49     30.47 o 
  -8  11  10       10.91       -3.06     26.58 o 
  -7  11  10       42.57       22.20     26.83 o 
  -6  11  10      344.81      366.91     34.82 o 
  -5  11  10       22.36       18.11     23.47 o 
  -4  11  10        5.81      -20.42     20.42 o 
  -3  11  10        5.77       20.05     21.38 o 
  -2  11  10       48.51       21.57     19.86 o 
  -1  11  10       13.27       -1.73     19.05 o 
   0  11  10       50.99       68.85     20.73 o 
   1  11  10      276.13      235.14     27.20 o 
   2  11  10        2.14        7.60     21.12 o 
   3  11  10       19.56       -4.34     26.29 o 
   4  11  10        4.75      -18.19     26.47 o 
   5  11  10       11.01       33.35     29.62 o 
   6  11  10       66.80       95.16     58.21 o 
   7  11  10        4.56      -38.80     53.59 o 
   8  11  10        9.24       17.55     60.05 o 
   9  11  10        9.85        7.39     71.14 o 
  -8  12  10       25.33        1.49     30.99 o 
  -7  12  10        6.72      -27.65     27.65 o 
  -6  12  10       95.53       74.73     28.45 o 
  -5  12  10      226.34      289.71     33.51 o 
  -4  12  10        0.71      -16.52     22.84 o 
  -3  12  10       36.50       35.31     23.79 o 
  -2  12  10        4.77      -12.86     21.47 o 
  -1  12  10       28.58       25.83     22.32 o 
   0  12  10       35.48       37.04     21.56 o 
   1  12  10      179.56      256.84     61.90 o 
   2  12  10       25.67       -8.32     23.62 o 
   3  12  10      478.73      474.01     50.91 o 
   4  12  10        2.22       21.06     39.52 o 
   5  12  10      113.75      172.74     45.37 o 
   6  12  10        5.36      -52.66     52.66 o 
   7  12  10      171.33      187.55     70.22 o 
  -7  13  10        0.16       -5.28     31.50 o 
  -6  13  10       23.36        9.27     30.19 o 
  -5  13  10       13.04      -22.78     27.88 o 
  -4  13  10      189.90      224.99     39.25 o 
  -3  13  10      272.07      323.43     35.74 o 
  -2  13  10        0.33      -18.04     24.31 o 
  -1  13  10       15.08       -0.78     26.85 o 
   0  13  10      175.44      194.27     57.65 o 
   1  13  10        4.56        1.45     31.04 o 
   2  13  10        0.13       -0.97     36.62 o 
   3  13  10       11.94      -12.39     27.38 o 
   4  13  10       16.31      -11.87     56.36 o 
   5  13  10       15.49       13.80     31.78 o 
   6  13  10        0.04       42.50     45.27 o 
  -4  14  10       25.17       72.74     36.89 o 
  -3  14  10      105.34       98.77     35.57 o 
  -2  14  10        1.31       -8.08     32.07 o 
  -1  14  10        1.51       15.27     30.70 o 
   0  14  10       25.73       12.79     50.35 o 
   1  14  10       14.42       22.72     37.02 o 
   2  14  10        1.96      -45.04     48.04 o 
   3  14  10        0.54        5.54     67.44 o 
   4  14  10        1.54      -27.25     33.27 o 
 -14   1  11      153.30      137.66     46.03 o 
 -13   1  11      206.42      245.02     36.95 o 
 -12   1  11      240.38      282.96     35.34 o 
 -11   1  11       65.42       73.47     26.09 o 
 -10   1  11        4.58       17.38     18.77 o 
  -9   1  11       13.44       24.27     17.23 o 
  -8   1  11        0.08        2.17     13.44 o 
  -7   1  11      366.03      357.53     19.11 o 
  -6   1  11     2507.83     2344.01     43.16 o 
  -5   1  11      375.13      415.83     15.12 o 
  -4   1  11       62.94       86.34     13.85 o 
  -3   1  11      912.10      930.31     22.59 o 
  -2   1  11     1413.16     1265.43    109.17 o 
  -1   1  11      119.32      150.83     10.76 o 
   0   1  11      274.46      279.47     10.84 o 
   1   1  11       81.94       98.09     10.53 o 
   2   1  11      676.25      681.77     21.57 o 
   3   1  11      164.30      202.43     17.78 o 
   4   1  11        0.19       -7.36     11.88 o 
   5   1  11      629.89      621.84     27.54 o 
   6   1  11      196.86      244.67     21.93 o 
   7   1  11      967.63      833.03     29.19 o 
   8   1  11      186.57      155.33     22.04 o 
   9   1  11       14.55       13.88     19.10 o 
  10   1  11      121.76       87.06     23.84 o 
  11   1  11       20.30       19.04     24.54 o 
  12   1  11       84.93      112.62     31.60 o 
  13   1  11        2.04       26.54     37.13 o 
 -14   2  11       75.46       89.47     37.51 o 
 -13   2  11        0.03      -29.14     29.14 o 
 -12   2  11       23.30       -2.15     27.07 o 
 -11   2  11       13.21       18.17     24.39 o 
 -10   2  11      242.23      298.21     31.46 o 
  -9   2  11       86.43       83.42     22.06 o 
  -8   2  11      133.43      136.09     17.65 o 
  -7   2  11     1005.72      963.02     25.21 o 
  -6   2  11        0.22      -11.70     11.70 o 
  -5   2  11     1441.41     1422.69     75.20 o 
  -4   2  11      397.91      386.02     14.14 o 
  -3   2  11      171.66      206.77     12.93 o 
  -2   2  11     2009.52     1937.27     46.19 o 
  -1   2  11      842.08      812.48     82.91 o 
   0   2  11      135.43      147.13     12.40 o 
   1   2  11      106.52      106.34     10.27 o 
   2   2  11      578.75      565.11     16.75 o 
   3   2  11      555.42      553.79     22.16 o 
   4   2  11      979.52      928.72     26.77 o 
   5   2  11      212.09      267.69     21.45 o 
   6   2  11      402.96      411.97     25.31 o 
   7   2  11      321.79      389.61     25.88 o 
   8   2  11        7.20      -13.91     17.41 o 
   9   2  11      123.23       96.72     22.27 o 
  10   2  11       40.34       17.98     22.66 o 
  11   2  11       19.31        2.35     24.68 o 
  12   2  11       72.93       60.07     29.67 o 
  13   2  11       91.61      125.42     41.33 o 
 -14   3  11       32.01       -0.65     35.25 o 
 -13   3  11        5.71        9.37     31.47 o 
 -12   3  11        1.31      -11.76     27.36 o 
 -11   3  11        0.45       -5.43     24.07 o 
 -10   3  11       70.84       95.90     25.04 o 
  -9   3  11       60.36       87.96     20.02 o 
  -8   3  11      460.49      389.80     24.56 o 
  -7   3  11      808.13      621.04    110.89 o 
  -6   3  11     1210.13     1158.75     27.55 o 
  -5   3  11      120.95      135.72     12.80 o 
  -4   3  11        1.98        2.44      9.58 o 
  -3   3  11      204.71      239.77     13.66 o 
  -2   3  11      155.97      182.32     12.35 o 
  -1   3  11       16.38       14.61      8.55 o 
   0   3  11       80.73       85.71      9.96 o 
   1   3  11      873.99      858.12     18.77 o 
   2   3  11        0.22        5.20      9.63 o 
   3   3  11        6.39        3.66     12.16 o 
   4   3  11      341.45      347.40     20.78 o 
   5   3  11     1357.58     1329.83     39.07 o 
   6   3  11       87.18       99.41     18.31 o 
   7   3  11       27.68       34.25     17.40 o 
   8   3  11        2.81       16.69     18.01 o 
   9   3  11       39.45       22.66     20.41 o 
  10   3  11       39.69       47.23     23.97 o 
  11   3  11      169.86      197.17     30.23 o 
  12   3  11        3.69      -13.54     33.59 o 
  13   3  11        8.72       13.11     39.11 o 
 -13   4  11       64.73       65.72     34.78 o 
 -12   4  11       32.19       50.95     31.11 o 
 -11   4  11      112.34      140.57     29.99 o 
 -10   4  11        0.03        8.45     20.50 o 
  -9   4  11      159.12      128.12     21.96 o 
  -8   4  11        0.36       -6.75     17.24 o 
  -7   4  11        0.39      -14.70     14.70 o 
  -6   4  11      135.93      118.97     18.17 o 
  -5   4  11       23.53       13.47     13.62 o 
  -4   4  11       10.57        9.32      9.64 o 
  -3   4  11        2.05        0.47      9.13 o 
  -2   4  11       34.12       37.33      9.89 o 
  -1   4  11        4.49        2.61      8.80 o 
   0   4  11      298.83      306.94     13.05 o 
   1   4  11      289.47      296.07     12.89 o 
   2   4  11        2.37       -4.51     10.35 o 
   3   4  11      441.96      425.93     19.97 o 
   4   4  11      581.30      556.82     22.73 o 
   5   4  11      277.13      328.00     23.46 o 
   6   4  11      184.71      215.57     21.91 o 
   7   4  11      242.60      221.25     23.95 o 
   8   4  11        4.12       -8.94     19.15 o 
   9   4  11        8.94       33.65     21.77 o 
  10   4  11        0.41      -22.34     22.34 o 
  11   4  11        9.13      -16.34     30.20 o 
  12   4  11       43.12       20.38     35.01 o 
  13   4  11       20.19       16.74     44.23 o 
 -13   5  11        4.90        8.93     34.03 o 
 -12   5  11       20.22        5.67     29.75 o 
 -11   5  11       13.26       -8.25     25.91 o 
 -10   5  11       30.73       27.64     22.11 o 
  -9   5  11      292.00      359.60     47.67 o 
  -8   5  11        7.57       -0.88     17.21 o 
  -7   5  11       10.82       -5.39     16.14 o 
  -6   5  11       74.31       54.63     16.47 o 
  -5   5  11      196.26      194.65     19.57 o 
  -4   5  11      161.69      187.41     19.00 o 
  -3   5  11        0.21        2.15      9.74 o 
  -2   5  11      103.84       96.38     11.65 o 
  -1   5  11      290.28      277.64     14.90 o 
   0   5  11        8.05       11.83      9.57 o 
   1   5  11      458.90      429.83     15.16 o 
   2   5  11      104.40      101.98     13.82 o 
   3   5  11        2.68       -3.59     11.57 o 
   4   5  11      171.81      187.74     19.91 o 
   5   5  11        0.61      -12.23     14.75 o 
   6   5  11       97.72      125.50     20.43 o 
   7   5  11       31.97       25.99     20.80 o 
   8   5  11       38.35       53.61     20.94 o 
   9   5  11       14.22        5.88     21.70 o 
  10   5  11       51.79        6.90     25.36 o 
  11   5  11        6.96      -16.53     30.67 o 
  12   5  11       21.26       48.16     36.97 o 
 -13   6  11      199.40      289.03     44.18 o 
 -12   6  11      194.55      240.45     39.24 o 
 -11   6  11       16.38        1.40     24.84 o 
 -10   6  11       39.23       -2.31     22.13 o 
  -9   6  11       37.76       55.83     21.48 o 
  -8   6  11        0.70       -0.74     18.21 o 
  -7   6  11      308.55      310.61     26.51 o 
  -6   6  11        8.58       20.68     16.53 o 
  -5   6  11        8.49       -1.82     14.66 o 
  -4   6  11       60.69       68.65     16.18 o 
  -3   6  11     1008.77      992.54     37.59 o 
  -2   6  11      219.17      241.62     17.35 o 
  -1   6  11       56.67       53.73     11.23 o 
   0   6  11       46.55       40.09     10.96 o 
   1   6  11       31.36       18.86     11.66 o 
   2   6  11      348.66      344.54     21.15 o 
   3   6  11      122.47      121.88     16.01 o 
   4   6  11        0.92       -7.80     14.48 o 
   5   6  11       47.29       38.02     17.30 o 
   6   6  11      441.00      424.22     25.03 o 
   7   6  11        8.59      -13.42     19.27 o 
   8   6  11      365.26      387.80     31.05 o 
   9   6  11        3.69      -20.59     23.32 o 
  10   6  11       31.01       25.59     30.37 o 
  11   6  11       74.87      107.30     37.79 o 
  12   6  11        0.94      -31.09     46.91 o 
 -12   7  11      174.59      186.60     40.32 o 
 -11   7  11       52.25       69.87     28.43 o 
 -10   7  11       29.03       23.69     24.54 o 
  -9   7  11        8.93       15.31     21.47 o 
  -8   7  11       53.21       66.85     21.87 o 
  -7   7  11      168.75      180.92     23.79 o 
  -6   7  11      203.88      206.00     23.66 o 
  -5   7  11       18.41       21.01     16.24 o 
  -4   7  11     2313.74     2068.58     52.14 o 
  -3   7  11      728.17      603.41     25.11 o 
  -2   7  11       16.86       -0.25     12.33 o 
  -1   7  11       49.41       28.07     13.03 o 
   0   7  11      608.45      643.77     21.28 o 
   1   7  11      927.81      913.14     26.33 o 
   2   7  11      314.81      343.34     20.37 o 
   3   7  11      118.34      106.56     16.72 o 
   4   7  11      574.49      462.74     24.54 o 
   5   7  11      142.71      158.78     22.06 o 
   6   7  11      487.55      472.06     28.22 o 
   7   7  11      272.01      325.05     29.80 o 
   8   7  11      347.75      368.57     32.42 o 
   9   7  11       36.34       23.38     30.75 o 
  10   7  11       33.39       45.13     33.04 o 
  11   7  11        3.90       -9.33     43.44 o 
 -12   8  11        6.64        2.67     32.78 o 
 -11   8  11       58.61       64.27     29.95 o 
 -10   8  11       87.30       96.75     29.32 o 
  -9   8  11        0.54      -21.67     22.40 o 
  -8   8  11        1.36       -0.07     21.51 o 
  -7   8  11        0.00      -19.57     19.57 o 
  -6   8  11       11.55       -0.10     18.28 o 
  -5   8  11      153.01      142.84     26.67 o 
  -4   8  11        4.69        6.13     16.57 o 
  -3   8  11       54.14       54.09     17.24 o 
  -2   8  11      114.25      112.58     19.73 o 
  -1   8  11       13.22        6.12     13.65 o 
   0   8  11      568.57      505.51     20.91 o 
   1   8  11      196.39      259.08     26.48 o 
   2   8  11      804.01      682.94     27.03 o 
   3   8  11       39.27       40.41     16.08 o 
   4   8  11        7.26        4.08     16.36 o 
   5   8  11      212.71      144.39     42.14 o 
   6   8  11       82.42       81.68     22.57 o 
   7   8  11      116.89      126.28     25.63 o 
   8   8  11       59.03       83.66     30.11 o 
   9   8  11        6.16       20.79     39.85 o 
  10   8  11       35.98       48.31     43.15 o 
  11   8  11        9.04      -18.47     47.36 o 
 -11   9  11        2.74      -30.19     31.12 o 
 -10   9  11       69.24       67.94     30.41 o 
  -9   9  11        0.61        6.21     25.48 o 
  -8   9  11        2.20        9.87     23.27 o 
  -7   9  11       63.89       44.36     22.82 o 
  -6   9  11      130.28      116.57     23.88 o 
  -5   9  11        3.25       -3.68     18.52 o 
  -4   9  11      323.89      319.55     27.26 o 
  -3   9  11       24.38       26.84     18.65 o 
  -2   9  11       55.94       33.74     18.14 o 
  -1   9  11      153.31      154.69     18.70 o 
   0   9  11       52.97       48.80     15.91 o 
   1   9  11      806.41      688.96     99.14 o 
   2   9  11       20.19       11.05     18.37 o 
   3   9  11       41.79       32.30     20.67 o 
   4   9  11        9.19       -1.15     19.86 o 
   5   9  11       56.49       47.58     22.85 o 
   6   9  11        0.32      -19.09     22.70 o 
   7   9  11       53.78       57.80     30.28 o 
   8   9  11       74.25       99.81     40.44 o 
   9   9  11       26.09       25.84     41.75 o 
  10   9  11      105.69      104.11     49.32 o 
 -10  10  11       53.77       95.00     33.95 o 
  -9  10  11      520.12      651.58     40.72 o 
  -8  10  11       49.02       15.14     26.31 o 
  -7  10  11        4.42       -5.63     23.77 o 
  -6  10  11      203.86      192.64     27.95 o 
  -5  10  11        4.27        9.13     21.66 o 
  -4  10  11       14.48       -2.80     20.00 o 
  -3  10  11       73.45       50.74     20.98 o 
  -2  10  11       46.31       30.34     19.54 o 
  -1  10  11      142.87      103.13     21.70 o 
   0  10  11      637.87      568.67     24.70 o 
   1  10  11     1360.96     1132.40    347.40 o 
   2  10  11      439.94      438.26     31.14 o 
   3  10  11        6.14       15.38     22.61 o 
   4  10  11       16.28        5.80     22.42 o 
   5  10  11       22.60       -3.51     28.24 o 
   6  10  11        0.04      -28.51     34.73 o 
   7  10  11        0.11       28.64     53.59 o 
   8  10  11        0.07       -4.57     39.52 o 
   9  10  11        0.43      -43.44     43.44 o 
  -9  11  11      338.88      340.47     45.87 o 
  -8  11  11      321.05      348.90     38.19 o 
  -7  11  11      105.88       68.78     28.76 o 
  -6  11  11      124.12      108.07     27.85 o 
  -5  11  11      215.49      275.31     31.81 o 
  -4  11  11        0.55      -14.97     21.99 o 
  -3  11  11        3.88       -6.07     21.62 o 
  -2  11  11       11.25       18.71     21.09 o 
  -1  11  11      129.72      121.99     24.69 o 
   0  11  11       63.38       90.68     34.58 o 
   1  11  11       13.98       14.45     21.93 o 
   2  11  11       21.28        9.19     22.15 o 
   3  11  11       15.81       10.02     23.89 o 
   4  11  11       28.36      -11.62     28.14 o 
   5  11  11        0.80        7.28     38.77 o 
   6  11  11        8.46      -37.88     52.66 o 
   7  11  11        5.65      -25.87     60.98 o 
   8  11  11      149.83      124.73     70.22 o 
  -8  12  11      192.26      240.46     38.57 o 
  -7  12  11       30.39        4.36     29.78 o 
  -6  12  11       81.86       57.12     29.56 o 
  -5  12  11        9.74       21.34     26.17 o 
  -4  12  11       17.38       20.90     26.30 o 
  -3  12  11      332.95      372.47     39.11 o 
  -2  12  11      166.09      197.59     28.67 o 
  -1  12  11       31.33       31.58     23.03 o 
   0  12  11        6.21      -11.16     25.69 o 
   1  12  11       69.83       18.87     32.80 o 
   2  12  11        0.54      -16.13     33.90 o 
   3  12  11        8.53       12.23     31.44 o 
   4  12  11        3.26        8.11     34.15 o 
   5  12  11       99.58      141.36     67.44 o 
   6  12  11       12.43      -32.34     60.05 o 
   7  12  11        2.17       12.93     64.67 o 
  -6  13  11      119.01      107.12     34.74 o 
  -5  13  11        6.77      -24.12     29.39 o 
  -4  13  11        5.34       -4.36     29.78 o 
  -3  13  11        2.20      -27.81     27.81 o 
  -2  13  11       20.37       12.18     26.94 o 
  -1  13  11        1.07      -25.31     25.31 o 
   0  13  11        0.26       -9.51     33.74 o 
   1  13  11        9.70       57.65     36.81 o 
   2  13  11       49.39       85.32     41.68 o 
   3  13  11       15.86      -10.91     29.57 o 
   4  13  11       10.18        7.74     56.26 o 
   5  13  11       44.83        7.39     39.73 o 
  -3  14  11      190.75      150.16     39.86 o 
  -2  14  11       12.43      -29.15     33.55 o 
  -1  14  11      174.67      158.93     49.89 o 
   0  14  11      143.89      147.13     43.06 o 
   1  14  11        7.93       39.64     41.57 o 
   2  14  11       10.74       -2.11     54.05 o 
 -14   0  12        1.99      -24.95     61.90 o 
 -13   0  12       31.94       47.12     51.74 o 
 -12   0  12      513.16      562.65     77.61 o 
 -11   0  12       60.01       93.28     34.84 o 
 -10   0  12       85.11      110.58     31.17 o 
  -9   0  12      393.14      455.55     41.10 o 
  -8   0  12        2.36       -5.42     22.47 o 
  -7   0  12     1560.31     1477.26     37.84 o 
  -6   0  12       94.67       87.23     18.82 o 
  -5   0  12      154.77      180.65     20.26 o 
  -4   0  12      633.33      554.15     23.64 o 
  -3   0  12     1773.29     1490.20    322.51 o 
  -2   0  12     1665.48     1603.34     33.74 o 
  -1   0  12      304.26      275.81     17.27 o 
   0   0  12      115.79      133.72     15.12 o 
   1   0  12      523.26      457.97     27.11 o 
   2   0  12      239.17      245.26     26.69 o 
   3   0  12       22.76       46.67     18.91 o 
   4   0  12      281.32      331.08     31.93 o 
   5   0  12      445.83      395.70     31.87 o 
   6   0  12       44.88       23.23     22.84 o 
   7   0  12     2105.00     2005.98     62.82 o 
   8   0  12      183.34      175.96     43.88 o 
   9   0  12       57.62       22.63     30.03 o 
  10   0  12      108.52      138.74     38.39 o 
  11   0  12       24.88       21.23     36.51 o 
  12   0  12       28.91       17.58     42.76 o 
  13   0  12        7.82      -46.38     46.38 o 
 -14   1  12       20.50       42.28     45.02 o 
 -13   1  12       82.15       71.96     40.17 o 
 -12   1  12        6.11       35.04     27.78 o 
 -11   1  12      213.35      227.30     32.71 o 
 -10   1  12        2.24       -2.89     21.42 o 
  -9   1  12      283.53      315.01     26.07 o 
  -8   1  12       20.88       -1.40     16.21 o 
  -7   1  12       47.85       48.75     14.59 o 
  -6   1  12       77.81       91.25     13.35 o 
  -5   1  12      144.76      204.96     23.02 o 
  -4   1  12     1114.38     1001.35     68.08 o 
  -3   1  12       50.89       55.53     10.47 o 
  -2   1  12       96.20      116.69     11.56 o 
  -1   1  12       51.37       42.55      9.86 o 
   0   1  12      558.00      589.80     14.61 o 
   1   1  12       32.74       22.94     11.88 o 
   2   1  12      127.45      149.65     16.79 o 
   3   1  12      349.65      341.25     18.47 o 
   4   1  12      444.92      428.16     21.24 o 
   5   1  12      683.88      633.45     25.29 o 
   6   1  12      838.75      826.03     29.20 o 
   7   1  12       42.56       27.69     17.60 o 
   8   1  12      710.28      596.03     28.23 o 
   9   1  12       77.55       70.85     22.27 o 
  10   1  12        2.41       -5.70     22.17 o 
  11   1  12       21.23       -7.42     26.58 o 
  12   1  12      181.11      221.90     35.64 o 
  13   1  12        1.24      -20.12     38.71 o 
 -13   2  12       40.61       26.45     32.94 o 
 -12   2  12        1.75      -11.32     28.89 o 
 -11   2  12       37.08       48.52     26.75 o 
 -10   2  12       19.47       28.88     23.05 o 
  -9   2  12      108.48      103.68     23.98 o 
  -8   2  12       53.08       36.85     15.79 o 
  -7   2  12      153.79      190.02     18.52 o 
  -6   2  12      354.68      374.48     19.48 o 
  -5   2  12      362.18      341.00     14.92 o 
  -4   2  12      422.55      454.97     23.69 o 
  -3   2  12      326.15      317.05     15.55 o 
  -2   2  12       22.49       20.59      9.34 o 
  -1   2  12        0.33        1.56      8.52 o 
   0   2  12      580.71      559.36     14.87 o 
   1   2  12        1.25       -5.21      9.61 o 
   2   2  12       17.75        1.18     12.08 o 
   3   2  12       91.30       95.75     15.73 o 
   4   2  12      196.59      186.79     19.86 o 
   5   2  12      136.42      190.36     20.60 o 
   6   2  12      626.30      575.87     25.98 o 
   7   2  12       59.41       75.26     19.73 o 
   8   2  12      178.60      187.44     24.16 o 
   9   2  12      255.56      255.77     28.08 o 
  10   2  12      113.76      114.27     26.54 o 
  11   2  12       19.56       32.88     27.23 o 
  12   2  12       41.03       -5.59     29.74 o 
  13   2  12       20.12       23.32     39.10 o 
 -13   3  12        1.16       11.48     31.48 o 
 -12   3  12       19.18       40.34     31.65 o 
 -11   3  12      100.13      150.17     37.22 o 
 -10   3  12      230.50      230.59     31.29 o 
  -9   3  12      104.11       88.08     22.40 o 
  -8   3  12      253.16      268.58     25.02 o 
  -7   3  12      158.63      150.43     40.72 o 
  -6   3  12        0.00       -6.03     12.74 o 
  -5   3  12      115.08      141.89     15.77 o 
  -4   3  12       15.82       10.00     11.48 o 
  -3   3  12        0.08       -9.33      9.33 o 
  -2   3  12      442.76      407.97     14.42 o 
  -1   3  12        0.24       -0.70      8.93 o 
   0   3  12       86.43       63.48     12.50 o 
   1   3  12      363.94      338.08     16.11 o 
   2   3  12     1122.03     1132.71     28.74 o 
   3   3  12      257.27      312.55     22.26 o 
   4   3  12       38.60       34.64     15.31 o 
   5   3  12     1335.42     1262.83     33.60 o 
   6   3  12        0.18       -5.39     16.10 o 
   7   3  12      293.10      294.85     25.93 o 
   8   3  12        0.39      -15.18     18.91 o 
   9   3  12       15.18      -13.51     23.07 o 
  10   3  12        4.52       -2.02     24.09 o 
  11   3  12       22.27        2.51     27.99 o 
  12   3  12      214.42      286.74     42.48 o 
 -13   4  12       11.97      -28.41     34.06 o 
 -12   4  12       19.69      -22.44     28.63 o 
 -11   4  12       49.88       84.18     29.89 o 
 -10   4  12        0.00       -8.46     23.36 o 
  -9   4  12      106.84      109.00     22.20 o 
  -8   4  12        5.45       14.89     18.05 o 
  -7   4  12      226.22      232.91     22.86 o 
  -6   4  12        7.60       -0.20     14.73 o 
  -5   4  12       73.58       60.46     15.80 o 
  -4   4  12       18.98       13.91     10.68 o 
  -3   4  12      104.59      116.68     12.48 o 
  -2   4  12       37.11       35.64     10.62 o 
  -1   4  12        0.88       -9.14      9.14 o 
   0   4  12        6.92        2.56     10.47 o 
   1   4  12      925.87      866.35     36.38 o 
   2   4  12      136.90      156.73     17.77 o 
   3   4  12        7.28        6.91     13.85 o 
   4   4  12      279.56      296.22     23.31 o 
   5   4  12      242.18      285.85     23.99 o 
   6   4  12       56.53       57.75     18.31 o 
   7   4  12       66.67       58.61     20.06 o 
   8   4  12        8.43       -1.04     19.46 o 
   9   4  12      154.29      184.64     27.80 o 
  10   4  12       79.38       71.16     27.02 o 
  11   4  12       11.48       -2.80     31.94 o 
  12   4  12       45.77      -14.85     36.17 o 
 -13   5  12      220.27      316.71     44.32 o 
 -12   5  12        5.13       32.38     31.09 o 
 -11   5  12       51.01       56.23     29.56 o 
 -10   5  12       48.82       36.34     23.12 o 
  -9   5  12       33.86       30.52     21.45 o 
  -8   5  12       17.91       16.32     18.73 o 
  -7   5  12        0.47       -8.74     17.05 o 
  -6   5  12       12.95        3.25     16.05 o 
  -5   5  12       94.04       81.70     16.65 o 
  -4   5  12      388.30      359.95     22.76 o 
  -3   5  12      480.57      446.51     18.19 o 
  -2   5  12      399.44      374.62     15.17 o 
  -1   5  12      219.26      245.03     15.00 o 
   0   5  12       30.05       37.40     11.41 o 
   1   5  12      190.11      220.92     17.11 o 
   2   5  12       11.26       15.92     12.64 o 
   3   5  12        4.41        7.29     14.71 o 
   4   5  12      114.39      130.10     18.98 o 
   5   5  12      283.55      325.46     25.74 o 
   6   5  12        0.10       -0.96     18.05 o 
   7   5  12      118.09      133.70     23.08 o 
   8   5  12       71.95       58.13     22.60 o 
   9   5  12        0.63      -10.60     23.03 o 
  10   5  12        8.24       -9.72     25.84 o 
  11   5  12       13.25        1.38     32.99 o 
  12   5  12       13.65       15.68     39.63 o 
 -12   6  12       34.52       21.28     33.65 o 
 -11   6  12       21.46       17.91     29.81 o 
 -10   6  12       28.08        2.98     24.08 o 
  -9   6  12        0.50       -6.49     21.23 o 
  -8   6  12       67.66       72.15     22.15 o 
  -7   6  12       36.97       21.29     18.81 o 
  -6   6  12        9.81       28.78     17.41 o 
  -5   6  12        0.01        2.19     15.71 o 
  -4   6  12       70.84       62.60     17.04 o 
  -3   6  12     1481.97     1365.95     33.46 o 
  -2   6  12      452.67      423.41     18.57 o 
  -1   6  12      348.72      380.93     18.82 o 
   0   6  12      303.52      274.84     39.46 o 
   1   6  12      249.15      245.91     18.38 o 
   2   6  12     1126.15     1084.98     26.22 o 
   3   6  12      102.81       92.59     18.27 o 
   4   6  12      275.48      274.26     24.45 o 
   5   6  12       53.43       21.13     18.42 o 
   6   6  12       34.73       37.39     20.30 o 
   7   6  12      266.39      278.20     27.59 o 
   8   6  12      400.52      455.28     33.90 o 
   9   6  12       17.11       14.69     25.28 o 
  10   6  12       79.86       81.76     34.62 o 
  11   6  12        0.70       13.12     35.38 o 
 -12   7  12       51.22       10.84     35.65 o 
 -11   7  12        4.45      -15.99     28.25 o 
 -10   7  12        5.57      -15.66     24.77 o 
  -9   7  12        6.26        3.84     23.60 o 
  -8   7  12       97.21       96.20     24.54 o 
  -7   7  12      106.52      118.78     23.10 o 
  -6   7  12      156.16      133.05     22.70 o 
  -5   7  12      322.59      353.08     30.32 o 
  -4   7  12      120.71      101.56     19.89 o 
  -3   7  12        2.18       -1.00     15.61 o 
  -2   7  12       33.53       24.97     13.79 o 
  -1   7  12      160.35      149.24     17.22 o 
   0   7  12      156.55      230.16     21.40 o 
   1   7  12      257.09      307.16     20.67 o 
   2   7  12      219.37      226.95     19.70 o 
   3   7  12       18.01       -0.45     17.56 o 
   4   7  12      247.10      240.26     24.15 o 
   5   7  12      100.05      107.26     21.96 o 
   6   7  12       46.69       30.72     25.69 o 
   7   7  12       45.36       51.05     23.03 o 
   8   7  12      893.39      788.11     35.22 o 
   9   7  12      262.60      342.44     40.49 o 
  10   7  12      263.42      286.40     42.82 o 
  11   7  12      145.44      232.02     55.20 o 
 -11   8  12        0.03      -20.32     29.58 o 
 -10   8  12       34.03       63.63     29.34 o 
  -9   8  12       56.26       66.60     27.40 o 
  -8   8  12       42.71       44.44     24.15 o 
  -7   8  12        2.24      -15.99     20.69 o 
  -6   8  12      277.50      289.39     28.05 o 
  -5   8  12       44.63       54.54     20.17 o 
  -4   8  12        0.08        0.81     17.59 o 
  -3   8  12       16.60       17.71     17.36 o 
  -2   8  12      385.30      401.82     25.91 o 
  -1   8  12      440.63      399.55     20.79 o 
   0   8  12      504.48      492.24     24.94 o 
   1   8  12        0.02       -1.30     16.92 o 
   2   8  12      103.21      117.66     21.68 o 
   3   8  12       20.40       13.23     18.93 o 
   4   8  12       88.78       93.87     22.25 o 
   5   8  12       12.64       -2.83     20.32 o 
   6   8  12       21.17       -2.27     22.60 o 
   7   8  12       44.96       57.36     25.38 o 
   8   8  12       48.02       30.09     27.15 o 
   9   8  12      620.77      624.52     42.97 o 
  10   8  12       55.00        6.09     45.60 o 
 -10   9  12       23.40      -14.15     29.82 o 
  -9   9  12      149.63      165.56     31.14 o 
  -8   9  12       65.44       69.14     27.07 o 
  -7   9  12       41.88       66.62     24.18 o 
  -6   9  12      187.11      191.36     27.76 o 
  -5   9  12       95.66       79.53     22.81 o 
  -4   9  12      134.62      132.21     22.61 o 
  -3   9  12      197.69      214.86     25.42 o 
  -2   9  12        0.33       -5.15     18.23 o 
  -1   9  12        0.01       -9.17     18.05 o 
   0   9  12       76.10       77.73     20.67 o 
   1   9  12      322.98      341.94     55.31 o 
   2   9  12       64.77       59.97     21.23 o 
   3   9  12      182.69      140.24     24.45 o 
   4   9  12        3.36       -2.26     25.82 o 
   5   9  12       37.14       29.29     27.47 o 
   6   9  12       39.26       16.89     25.00 o 
   7   9  12        0.07      -25.87     25.87 o 
   8   9  12       46.10       18.46     50.81 o 
   9   9  12        9.68        2.51     52.20 o 
  10   9  12       22.50       12.92     49.64 o 
 -10  10  12       10.52       -9.19     38.05 o 
  -9  10  12       25.55       36.28     30.78 o 
  -8  10  12      190.12      206.96     32.87 o 
  -7  10  12       13.72       -3.02     24.05 o 
  -6  10  12       77.46      102.70     27.21 o 
  -5  10  12       60.82       72.48     25.08 o 
  -4  10  12       19.71       39.44     22.37 o 
  -3  10  12        0.00        7.33     21.09 o 
  -2  10  12        0.33      -10.56     19.76 o 
  -1  10  12       61.26       61.63     21.76 o 
   0  10  12      290.67      355.03     35.77 o 
   1  10  12      198.39      173.96     35.87 o 
   2  10  12        0.01       -4.09     22.04 o 
   3  10  12       80.51       88.97     25.01 o 
   4  10  12       27.04        0.04     27.55 o 
   5  10  12       37.75       21.88     29.56 o 
   6  10  12        1.80      -30.75     38.54 o 
   7  10  12      155.73      263.31     71.14 o 
   8  10  12       13.18       24.02     63.75 o 
   9  10  12        1.36      -29.37     47.02 o 
  -8  11  12      119.13      141.97     33.03 o 
  -7  11  12       76.14       95.96     31.46 o 
  -6  11  12       89.94       92.97     29.14 o 
  -5  11  12       73.98       56.43     26.30 o 
  -4  11  12       15.55        2.91     23.89 o 
  -3  11  12       20.15        7.22     23.46 o 
  -2  11  12       60.72       89.27     24.41 o 
  -1  11  12       24.57       10.40     26.30 o 
   0  11  12       70.59       38.21     27.26 o 
   1  11  12       22.98        6.08     27.19 o 
   2  11  12       12.58        4.37     24.90 o 
   3  11  12        0.27       10.94     25.45 o 
   4  11  12        3.67       28.56     43.88 o 
   5  11  12      127.16      182.97     46.26 o 
   6  11  12       18.50       59.13     59.13 o 
   7  11  12       43.96       89.62     65.60 o 
   8  11  12       39.31        9.24     66.52 o 
  -7  12  12       17.81      -10.64     31.60 o 
  -6  12  12       13.91       -3.51     30.02 o 
  -5  12  12        9.46       11.19     28.87 o 
  -4  12  12        0.07      -13.73     26.08 o 
  -3  12  12      268.85      296.54     33.82 o 
  -2  12  12        8.97        0.75     25.86 o 
  -1  12  12      124.42       84.32     30.88 o 
   0  12  12       76.98       73.08     30.73 o 
   1  12  12        3.82      -14.31     29.97 o 
   2  12  12       30.24       -0.27     31.29 o 
   3  12  12        5.53      -19.88     32.63 o 
   4  12  12        9.94      -17.33     45.37 o 
   5  12  12        1.82        1.04     45.78 o 
   6  12  12        0.01      -57.28     62.82 o 
  -5  13  12      130.94       91.05     33.57 o 
  -4  13  12      113.89      169.65     46.27 o 
  -3  13  12       46.03       67.06     30.64 o 
  -2  13  12      198.01      190.19     38.07 o 
  -1  13  12        0.64        5.67     32.18 o 
   0  13  12       48.15       45.48     79.92 o 
   1  13  12      147.73      133.94     45.47 o 
   2  13  12       13.35       52.77     45.60 o 
   3  13  12       15.92       13.54     45.67 o 
   4  13  12       26.70      145.97     84.07 o 
 -13   1  13       25.13      -11.72     36.80 o 
 -12   1  13      400.75      487.61     44.44 o 
 -11   1  13      236.37      260.35     34.11 o 
 -10   1  13        1.25       -4.40     23.14 o 
  -9   1  13        7.27       13.85     19.34 o 
  -8   1  13        0.96      -10.71     16.80 o 
  -7   1  13      372.72      361.23     22.03 o 
  -6   1  13       21.89       13.89     12.04 o 
  -5   1  13     1405.30     1288.36     28.37 o 
  -4   1  13      383.74      373.56     15.72 o 
  -3   1  13      125.46      142.77     13.20 o 
  -2   1  13        4.81        1.68      9.94 o 
  -1   1  13        2.26        1.08      9.42 o 
   0   1  13      338.15      311.52     15.13 o 
   1   1  13        1.36        2.18     12.70 o 
   2   1  13       53.70      158.07     71.24 o 
   3   1  13       11.48       -8.18     13.44 o 
   4   1  13      135.28      140.15     19.12 o 
   5   1  13      881.20      943.53     30.81 o 
   6   1  13       15.33        7.79     16.89 o 
   7   1  13        2.16       -0.86     18.80 o 
   8   1  13       30.85        8.50     19.84 o 
   9   1  13      374.89      403.18     33.25 o 
  10   1  13        1.96       43.92     25.55 o 
  11   1  13       66.72      103.24     30.07 o 
  12   1  13       32.62       21.83     34.00 o 
 -13   2  13        0.87      -13.93     34.14 o 
 -12   2  13       28.56        6.40     30.48 o 
 -11   2  13       11.48      -10.34     26.80 o 
 -10   2  13       36.04       36.96     25.53 o 
  -9   2  13        4.38        2.18     21.43 o 
  -8   2  13      501.97      431.84     25.94 o 
  -7   2  13        1.75        5.43     14.65 o 
  -6   2  13      388.84      374.56     20.00 o 
  -5   2  13     1573.54     1491.60     43.93 o 
  -4   2  13      266.96      283.49     16.80 o 
  -3   2  13        9.74        1.42     10.63 o 
  -2   2  13      859.87      720.01    113.44 o 
  -1   2  13       35.20       48.03     10.68 o 
   0   2  13      775.46      725.05     20.12 o 
   1   2  13      170.70      208.28     19.05 o 
   2   2  13       41.95       45.09     14.19 o 
   3   2  13     1140.35     1070.49     30.25 o 
   4   2  13      611.57      573.61     24.83 o 
   5   2  13      425.80      423.75     25.24 o 
   6   2  13       41.00       25.82     17.71 o 
   7   2  13        5.40       -8.73     18.40 o 
   8   2  13        7.15        2.90     19.96 o 
   9   2  13       62.70       43.83     23.81 o 
  10   2  13       50.35       64.91     26.25 o 
  11   2  13        5.76      -13.23     27.90 o 
  12   2  13      128.58      123.19     36.12 o 
 -13   3  13       20.25       12.57     33.85 o 
 -12   3  13      150.10      170.39     36.33 o 
 -11   3  13      128.84       88.85     29.89 o 
 -10   3  13      189.86      244.99     32.88 o 
  -9   3  13        9.13       -9.60     22.35 o 
  -8   3  13       52.92       40.77     18.73 o 
  -7   3  13      119.73       79.72     29.66 o 
  -6   3  13      439.85      398.12     22.39 o 
  -5   3  13      827.47      742.89     23.75 o 
  -4   3  13      212.72      197.32     16.82 o 
  -3   3  13       40.12       33.45     11.16 o 
  -2   3  13      146.73      171.84     13.95 o 
  -1   3  13      295.31      283.80     14.10 o 
   0   3  13       36.24       37.12     14.65 o 
   1   3  13        2.66       -9.77     13.21 o 
   2   3  13      892.22      871.42     31.55 o 
   3   3  13       12.67      -13.13     14.06 o 
   4   3  13      121.64      134.86     19.51 o 
   5   3  13       22.89       19.64     17.07 o 
   6   3  13      122.18      113.20     21.47 o 
   7   3  13        9.65      -16.26     18.62 o 
   8   3  13        4.24       -2.88     20.80 o 
   9   3  13       43.85       34.06     23.67 o 
  10   3  13       45.78       40.90     26.70 o 
  11   3  13       38.83       36.20     31.87 o 
  12   3  13        0.07       -7.05     37.32 o 
 -13   4  13      182.66      206.50     41.67 o 
 -12   4  13        9.45      -17.81     31.07 o 
 -11   4  13        7.78      -26.82     26.82 o 
 -10   4  13        1.62      -18.47     25.22 o 
  -9   4  13        0.20       19.03     21.50 o 
  -8   4  13      166.54      157.16     23.81 o 
  -7   4  13      297.08      346.49     26.78 o 
  -6   4  13      574.68      509.37     24.90 o 
  -5   4  13      164.93      162.78     19.63 o 
  -4   4  13       34.93       25.67     13.03 o 
  -3   4  13       36.14       27.10     11.74 o 
  -2   4  13       27.87       21.10     11.24 o 
  -1   4  13       55.02       39.83     11.28 o 
   0   4  13      159.33      177.48     17.48 o 
   1   4  13       54.05       41.60     14.82 o 
   2   4  13       18.37       15.38     14.91 o 
   3   4  13      244.62      260.11     22.54 o 
   4   4  13      259.04      306.10     24.46 o 
   5   4  13      173.38      201.63     23.03 o 
   6   4  13        3.40      -15.66     17.38 o 
   7   4  13      129.54      137.14     24.22 o 
   8   4  13        6.87       26.37     22.05 o 
   9   4  13       34.72       39.66     24.81 o 
  10   4  13      173.83      168.23     30.84 o 
  11   4  13        0.00       -0.15     30.53 o 
  12   4  13        0.78      -22.62     37.69 o 
 -12   5  13       12.60      -10.14     32.60 o 
 -11   5  13       11.09       11.40     29.99 o 
 -10   5  13      222.31      168.84     28.96 o 
  -9   5  13      393.92      426.63     33.04 o 
  -8   5  13       10.78      -19.45     19.45 o 
  -7   5  13      161.18      153.38     22.65 o 
  -6   5  13       42.69        8.71     17.30 o 
  -5   5  13      218.10      213.39     22.43 o 
  -4   5  13       28.32       34.56     15.66 o 
  -3   5  13      698.23      647.22     21.54 o 
  -2   5  13      734.55      687.53     19.32 o 
  -1   5  13      186.99      232.12     15.78 o 
   0   5  13      299.30      345.97     20.92 o 
   1   5  13      111.34      111.96     15.37 o 
   2   5  13       71.01       48.68     16.59 o 
   3   5  13      163.38      172.17     20.67 o 
   4   5  13       60.08       59.44     18.30 o 
   5   5  13       61.49       43.81     18.87 o 
   6   5  13       54.11       28.76     19.95 o 
   7   5  13      118.60      129.29     23.55 o 
   8   5  13       63.42       59.95     23.61 o 
   9   5  13        0.53       11.82     24.92 o 
  10   5  13       27.76        4.40     27.39 o 
  11   5  13       14.65        9.85     36.27 o 
 -12   6  13       92.24      115.71     38.01 o 
 -11   6  13      106.14      164.82     36.15 o 
 -10   6  13      214.37      239.37     31.85 o 
  -9   6  13       20.24       -3.56     22.91 o 
  -8   6  13      110.09      109.88     24.63 o 
  -7   6  13       75.55      108.91     22.82 o 
  -6   6  13       11.42       14.64     18.18 o 
  -5   6  13      115.80      101.15     20.41 o 
  -4   6  13       75.71       71.76     18.29 o 
  -3   6  13      260.69      296.71     24.00 o 
  -2   6  13       10.65       14.29     14.21 o 
  -1   6  13      161.26      193.33     20.39 o 
   0   6  13      100.98       94.53     16.17 o 
   1   6  13       37.48       40.00     14.93 o 
   2   6  13      180.00      202.39     21.99 o 
   3   6  13        1.11       -2.67     16.34 o 
   4   6  13       79.23       68.65     19.86 o 
   5   6  13        1.63       -2.59     18.31 o 
   6   6  13      134.87       97.01     22.75 o 
   7   6  13        0.34        3.53     22.51 o 
   8   6  13      761.48      667.75     33.93 o 
   9   6  13        0.40       -4.32     27.45 o 
  10   6  13       33.48       36.29     34.83 o 
  11   6  13       37.26       -5.99     37.68 o 
 -11   7  13       28.27       18.18     34.26 o 
 -10   7  13      187.79      141.29     30.65 o 
  -9   7  13       21.98       -4.66     23.43 o 
  -8   7  13        3.94        3.00     21.46 o 
  -7   7  13       19.37       10.18     20.66 o 
  -6   7  13       80.71       92.53     22.35 o 
  -5   7  13      397.29      432.83     30.08 o 
  -4   7  13      212.70      185.14     22.51 o 
  -3   7  13       21.57       14.48     17.30 o 
  -2   7  13      743.64      658.31     32.40 o 
  -1   7  13      273.56      310.72     25.07 o 
   0   7  13     1241.61     1154.18     32.83 o 
   1   7  13       19.11       -3.23     16.90 o 
   2   7  13      705.48      643.87     31.29 o 
   3   7  13      939.95      855.03     30.58 o 
   4   7  13        4.49      -18.15     18.15 o 
   5   7  13        0.23       -2.50     19.72 o 
   6   7  13        5.52      -10.81     21.70 o 
   7   7  13       13.48       14.86     23.74 o 
   8   7  13      103.12       92.08     28.64 o 
   9   7  13      407.37      513.34     40.62 o 
  10   7  13      104.36      126.24     39.71 o 
 -11   8  13       13.96      -16.67     32.28 o 
 -10   8  13        8.58        7.07     29.01 o 
  -9   8  13       98.86      130.68     29.81 o 
  -8   8  13      154.89      150.81     29.57 o 
  -7   8  13       10.02       -7.11     21.65 o 
  -6   8  13      319.48      268.31     28.97 o 
  -5   8  13        7.11        3.95     20.45 o 
  -4   8  13      293.66      346.00     28.36 o 
  -3   8  13        1.24        3.59     18.13 o 
  -2   8  13       34.85       26.78     18.64 o 
  -1   8  13      126.93      126.61     21.40 o 
   0   8  13       51.70       36.45     19.01 o 
   1   8  13        2.61       -8.85     18.55 o 
   2   8  13     1342.13     1247.46     60.05 o 
   3   8  13       31.96       31.11     23.81 o 
   4   8  13      176.80      180.77     25.55 o 
   5   8  13        3.77      -15.15     22.26 o 
   6   8  13       60.92       61.02     25.76 o 
   7   8  13       58.16       50.09     27.72 o 
   8   8  13       48.85       44.36     28.93 o 
   9   8  13       17.50      -24.06     34.50 o 
  10   8  13       65.20       94.45     51.21 o 
 -10   9  13      314.74      352.39     40.59 o 
  -9   9  13        0.05      -27.91     27.91 o 
  -8   9  13       17.71       -2.53     26.12 o 
  -7   9  13       60.06       74.73     26.00 o 
  -6   9  13        1.58       -2.21     22.68 o 
  -5   9  13       58.85       54.61     22.37 o 
  -4   9  13      101.99       95.14     24.80 o 
  -3   9  13        0.02        2.25     19.86 o 
  -2   9  13       21.78        6.41     19.89 o 
  -1   9  13       22.50       46.58     29.05 o 
   0   9  13       23.12       11.37     19.69 o 
   1   9  13      106.69       88.12     22.90 o 
   2   9  13       13.04       -9.10     24.66 o 
   3   9  13      366.95      427.37     36.02 o 
   4   9  13        9.97      -13.45     26.79 o 
   5   9  13        0.27       -1.15     27.62 o 
   6   9  13      143.36      161.14     34.75 o 
   7   9  13      129.52      116.25     35.69 o 
   8   9  13        0.93      -40.36     40.36 o 
   9   9  13       29.19      -18.03     47.28 o 
  -9  10  13      246.27      244.64     37.34 o 
  -8  10  13       16.11       53.56     30.14 o 
  -7  10  13      369.41      437.22     37.95 o 
  -6  10  13       55.32       75.88     26.61 o 
  -5  10  13        1.73      -24.46     24.46 o 
  -4  10  13       88.68       53.84     24.85 o 
  -3  10  13       31.70       11.18     22.39 o 
  -2  10  13        0.10       21.12     25.57 o 
  -1  10  13       62.08       46.79     34.11 o 
   0  10  13        0.26      -13.90     23.68 o 
   1  10  13      230.35      206.02     27.46 o 
   2  10  13      136.78      121.06     26.16 o 
   3  10  13      663.38      634.50     38.54 o 
   4  10  13       64.00       83.03     32.90 o 
   5  10  13        0.71       -3.97     30.37 o 
   6  10  13       75.34      145.15     46.70 o 
   7  10  13       49.31       65.60     61.90 o 
   8  10  13       45.17      -50.81     64.67 o 
  -8  11  13       90.39       79.81     34.25 o 
  -7  11  13      120.44      106.70     33.51 o 
  -6  11  13       80.13       93.84     30.87 o 
  -5  11  13      122.22      175.15     31.56 o 
  -4  11  13        0.16       -3.44     25.39 o 
  -3  11  13        3.12       -3.35     24.62 o 
  -2  11  13        6.47      -11.74     28.07 o 
  -1  11  13      174.14      170.45     32.64 o 
   0  11  13      120.51      137.20     40.50 o 
   1  11  13       22.86       21.29     29.83 o 
   2  11  13       30.36       26.17     26.23 o 
   3  11  13        2.68      -17.48     31.35 o 
   4  11  13       75.56       73.83     44.66 o 
   5  11  13       53.78       52.25     44.85 o 
   6  11  13       16.75       27.72     47.57 o 
   7  11  13       34.95      -36.96     64.67 o 
  -6  12  13       16.08        3.43     32.08 o 
  -5  12  13       54.27       63.75     31.39 o 
  -4  12  13        0.19       11.68     33.64 o 
  -3  12  13        1.22       -5.01     27.75 o 
  -2  12  13        0.00       -6.92     32.17 o 
  -1  12  13       16.47       10.21     30.90 o 
   0  12  13       18.37        7.10     39.79 o 
   1  12  13       53.14        0.64     32.47 o 
   2  12  13      126.44       99.36     44.72 o 
   3  12  13       21.47       36.46     44.09 o 
   4  12  13      158.11      261.63     56.66 o 
   5  12  13      171.76      179.03     56.66 o 
  -4  13  13       80.58       51.98     34.39 o 
  -3  13  13       24.07       -8.89     36.93 o 
  -2  13  13       33.44       18.20     37.02 o 
  -1  13  13        3.30      -33.57     33.57 o 
   0  13  13        5.41       -6.56     43.41 o 
   1  13  13       69.02       81.80     48.13 o 
   2  13  13       70.29       56.36     72.99 o 
   3  13  13       56.22      -14.78     70.22 o 
 -13   0  14       62.36      149.67     68.37 o 
 -12   0  14       23.99       50.81     51.74 o 
 -11   0  14      432.76      550.64     74.84 o 
 -10   0  14       56.50       53.06     32.75 o 
  -9   0  14      166.55      144.08     34.84 o 
  -8   0  14       15.72        2.06     25.25 o 
  -7   0  14      372.37      407.53     38.21 o 
  -6   0  14      649.70      579.63     28.01 o 
  -5   0  14      508.70      442.86     24.89 o 
  -4   0  14      262.51      290.83     24.39 o 
  -3   0  14       27.06       23.24     15.98 o 
  -2   0  14        1.25        1.82     14.32 o 
  -1   0  14     1622.43     1675.73     81.30 o 
   0   0  14      414.49      395.18     41.58 o 
   1   0  14      484.45      534.36     32.64 o 
   2   0  14        0.58      -19.26     19.26 o 
   3   0  14       38.23       18.38     21.82 o 
   4   0  14       29.71       33.35     24.49 o 
   5   0  14       23.16       40.19     24.82 o 
   6   0  14      193.09      197.40     34.29 o 
   7   0  14      314.08      341.93     41.81 o 
   8   0  14      342.85      364.30     44.72 o 
   9   0  14      510.45      558.49     53.57 o 
  10   0  14       24.85        1.17     36.96 o 
  11   0  14       40.34      -24.78     43.10 o 
  12   0  14        4.94       12.16     48.64 o 
 -13   1  14       34.48       44.24     49.43 o 
 -12   1  14        0.46      -25.86     34.55 o 
 -11   1  14       88.39      106.84     31.36 o 
 -10   1  14       22.92        9.60     25.19 o 
  -9   1  14       96.94       66.54     25.14 o 
  -8   1  14        4.49      -18.65     18.65 o 
  -7   1  14      231.53      254.29     21.08 o 
  -6   1  14       62.06       59.43     15.92 o 
  -5   1  14       63.42       63.87     13.70 o 
  -4   1  14       44.29       44.31     12.50 o 
  -3   1  14      481.80      431.93     18.13 o 
  -2   1  14       45.99       42.59     11.25 o 
  -1   1  14      189.06      207.19     16.56 o 
   0   1  14        0.11       -5.14     13.57 o 
   1   1  14       23.53       25.35     15.05 o 
   2   1  14       10.77       16.11     14.99 o 
   3   1  14       41.63       40.91     16.37 o 
   4   1  14       12.26        1.87     15.45 o 
   5   1  14       97.84      130.21     21.12 o 
   6   1  14       65.31       69.93     23.99 o 
   7   1  14       54.03       80.74     22.37 o 
   8   1  14        0.27      -13.28     21.06 o 
   9   1  14       46.65       37.56     24.55 o 
  10   1  14       66.75       61.80     28.52 o 
  11   1  14       16.21        0.53     29.59 o 
  12   1  14       34.65       17.57     34.25 o 
 -13   2  14        5.83       -7.14     35.83 o 
 -12   2  14       31.91       12.85     32.15 o 
 -11   2  14       16.67        7.85     28.54 o 
 -10   2  14       70.77       82.33     28.11 o 
  -9   2  14       51.64       39.26     24.29 o 
  -8   2  14      138.30      110.38     25.27 o 
  -7   2  14       32.72       48.51     16.83 o 
  -6   2  14      966.79      811.74     34.98 o 
  -5   2  14      277.70      310.95     18.64 o 
  -4   2  14      172.13      192.12     17.61 o 
  -3   2  14      447.91      413.61     20.45 o 
  -2   2  14       40.22       32.14     11.39 o 
  -1   2  14      191.79      197.76     16.75 o 
   0   2  14      570.24      529.09     22.36 o 
   1   2  14        1.41       -0.88     14.22 o 
   2   2  14      203.40      229.70     21.69 o 
   3   2  14      634.82      555.18     24.82 o 
   4   2  14      503.45      444.71     24.27 o 
   5   2  14        0.48       -1.79     17.14 o 
   6   2  14       37.93       48.81     20.13 o 
   7   2  14       71.00       68.05     22.24 o 
   8   2  14        0.65       15.30     22.59 o 
   9   2  14        0.25      -19.54     23.35 o 
  10   2  14      278.82      398.74     36.86 o 
  11   2  14       60.13       27.22     31.70 o 
  12   2  14      180.69      230.65     40.03 o 
 -12   3  14       37.27       10.89     31.31 o 
 -11   3  14       28.16       35.70     29.50 o 
 -10   3  14       38.18       30.20     26.63 o 
  -9   3  14      265.90      271.69     33.06 o 
  -8   3  14       15.17       13.44     19.45 o 
  -7   3  14      146.45       87.03     35.95 o 
  -6   3  14      148.46      160.83     21.47 o 
  -5   3  14      116.95      145.54     20.27 o 
  -4   3  14        7.40        8.97     12.34 o 
  -3   3  14      159.81      169.41     15.43 o 
  -2   3  14        1.03       -6.75     10.88 o 
  -1   3  14        0.06       -6.50     11.97 o 
   0   3  14       23.76       13.02     14.40 o 
   1   3  14       93.40      109.32     17.58 o 
   2   3  14      317.92      344.92     24.63 o 
   3   3  14      191.62      192.23     21.84 o 
   4   3  14      756.40      626.03     27.14 o 
   5   3  14        2.30       21.81     18.09 o 
   6   3  14       15.63       14.37     19.32 o 
   7   3  14        0.08        0.00     19.86 o 
   8   3  14        5.10       28.24     23.40 o 
   9   3  14       29.66       34.50     25.90 o 
  10   3  14       34.82       16.77     27.80 o 
  11   3  14      102.38       98.48     33.56 o 
 -12   4  14        1.11       -8.39     33.45 o 
 -11   4  14       15.26       21.36     30.53 o 
 -10   4  14       68.19       28.15     27.26 o 
  -9   4  14        5.50       -5.89     21.71 o 
  -8   4  14       12.29       -3.48     20.01 o 
  -7   4  14      128.57      131.23     22.52 o 
  -6   4  14       32.73       53.00     19.10 o 
  -5   4  14      738.08      662.02     32.55 o 
  -4   4  14        1.50        4.15     15.72 o 
  -3   4  14       19.95        6.48     12.24 o 
  -2   4  14      372.04      364.99     16.78 o 
  -1   4  14       56.55       27.74     13.32 o 
   0   4  14       39.68       34.08     15.99 o 
   1   4  14      321.42      308.50     82.30 o 
   2   4  14       50.95       46.17     16.69 o 
   3   4  14       31.70        8.34     16.26 o 
   4   4  14      100.61       91.90     20.04 o 
   5   4  14      121.30      146.09     22.86 o 
   6   4  14       10.11       17.71     19.75 o 
   7   4  14      244.35      271.40     28.60 o 
   8   4  14        4.10        0.55     22.85 o 
   9   4  14        0.09      -14.73     25.14 o 
  10   4  14       14.30        9.39     28.55 o 
  11   4  14       17.73      -10.74     31.72 o 
 -12   5  14      152.44      183.69     40.19 o 
 -11   5  14      148.06      157.87     37.12 o 
 -10   5  14       26.75       33.90     29.21 o 
  -9   5  14      172.49      160.89     27.62 o 
  -8   5  14       57.43       54.61     22.17 o 
  -7   5  14        0.01        3.85     19.55 o 
  -6   5  14        5.82        5.37     18.45 o 
  -5   5  14        0.70       -1.16     16.95 o 
  -4   5  14      160.89      157.47     21.06 o 
  -3   5  14       91.91      111.67     18.56 o 
  -2   5  14      113.81      120.46     16.47 o 
  -1   5  14      293.14      350.28     21.30 o 
   0   5  14       11.45       20.53     13.74 o 
   1   5  14       92.31       71.77     18.03 o 
   2   5  14       18.65        1.09     16.05 o 
   3   5  14       79.54       78.07     19.74 o 
   4   5  14        8.78        6.92     18.55 o 
   5   5  14       18.03       16.58     19.04 o 
   6   5  14       32.56       25.41     20.99 o 
   7   5  14       17.91       10.75     22.73 o 
   8   5  14       26.25       26.08     24.74 o 
   9   5  14        3.79       -6.29     27.20 o 
  10   5  14       96.37       76.21     31.96 o 
  11   5  14        2.57      -12.94     40.49 o 
 -11   6  14        8.45       10.71     32.17 o 
 -10   6  14        1.57       -6.26     26.76 o 
  -9   6  14        0.74      -23.64     23.64 o 
  -8   6  14        2.52      -12.10     21.22 o 
  -7   6  14        0.16       -0.11     20.75 o 
  -6   6  14       15.72       -8.32     19.12 o 
  -5   6  14        0.00       -1.94     18.33 o 
  -4   6  14       22.77       -5.75     17.36 o 
  -3   6  14       25.56       22.59     17.17 o 
  -2   6  14      140.73      173.38     21.05 o 
  -1   6  14      376.85      400.29     25.67 o 
   0   6  14        4.68       -6.27     18.39 o 
   1   6  14       98.18      104.04     19.70 o 
   2   6  14      302.73      370.37     26.97 o 
   3   6  14       47.32       49.64     19.04 o 
   4   6  14       67.47       59.60     21.01 o 
   5   6  14        2.73      -19.57     19.57 o 
   6   6  14       96.03      114.94     24.63 o 
   7   6  14       13.15       -8.04     23.72 o 
   8   6  14      151.94      134.44     29.81 o 
   9   6  14       36.18       23.06     28.38 o 
  10   6  14        3.84      -23.49     37.22 o 
 -11   7  14      270.89      266.23     43.70 o 
 -10   7  14      275.70      345.14     37.06 o 
  -9   7  14      139.77      139.25     29.15 o 
  -8   7  14      379.20      441.99     47.82 o 
  -7   7  14        5.74        6.02     22.06 o 
  -6   7  14       33.68       28.31     21.04 o 
  -5   7  14        0.48        1.06     18.86 o 
  -4   7  14        0.13       -5.69     20.94 o 
  -3   7  14       17.64       21.12     19.10 o 
  -2   7  14       80.30       65.35     22.82 o 
  -1   7  14      352.00      371.41     27.40 o 
   0   7  14      163.09      190.03     26.64 o 
   1   7  14       18.97        5.81     21.59 o 
   2   7  14      203.47      245.37     29.96 o 
   3   7  14      203.44      195.31     25.04 o 
   4   7  14      141.50      173.23     24.33 o 
   5   7  14       12.48       23.20     22.57 o 
   6   7  14       10.66       27.09     23.78 o 
   7   7  14      201.06      289.01     32.89 o 
   8   7  14        9.53        3.19     27.89 o 
   9   7  14       69.18       93.17     33.66 o 
  10   7  14       86.24       41.39     39.32 o 
 -10   8  14       13.79      -16.93     29.84 o 
  -9   8  14      248.12      305.06     36.06 o 
  -8   8  14        0.22      -22.04     25.18 o 
  -7   8  14       98.37       83.08     25.60 o 
  -6   8  14      342.17      319.58     35.07 o 
  -5   8  14      284.15      327.49     30.54 o 
  -4   8  14        0.05        5.01     20.21 o 
  -3   8  14      123.48      107.02     23.29 o 
  -2   8  14       27.12        5.56     23.05 o 
  -1   8  14        3.01       -8.63     22.39 o 
   0   8  14      102.78       99.91     26.25 o 
   1   8  14      948.81      873.13     38.29 o 
   2   8  14       33.45       52.97     25.25 o 
   3   8  14      196.50      258.97     33.91 o 
   4   8  14       18.14       17.80     26.98 o 
   5   8  14       13.25       -7.22     23.47 o 
   6   8  14       66.05       51.06     26.90 o 
   7   8  14       58.05       56.75     29.66 o 
   8   8  14       13.03       27.74     31.07 o 
   9   8  14      179.84      257.66     45.64 o 
  -9   9  14       96.72      114.02     32.53 o 
  -8   9  14       37.70       39.50     28.91 o 
  -7   9  14      157.91      141.58     34.40 o 
  -6   9  14        0.00      -14.76     23.47 o 
  -5   9  14       57.30       49.94     24.06 o 
  -4   9  14      170.30      182.90     27.65 o 
  -3   9  14       16.71       25.85     23.16 o 
  -2   9  14       18.37       33.15     26.16 o 
  -1   9  14       18.22       13.82     24.31 o 
   0   9  14        3.04        9.60     31.64 o 
   1   9  14      120.00       73.86     33.98 o 
   2   9  14       66.48       60.05     28.45 o 
   3   9  14      728.08      711.65     39.23 o 
   4   9  14        9.43      -17.77     27.87 o 
   5   9  14        2.84        7.62     30.87 o 
   6   9  14       43.33       30.14     33.54 o 
   7   9  14        0.02      -13.66     35.53 o 
   8   9  14        0.13      -43.41     43.41 o 
  -8  10  14       20.33      -19.88     29.91 o 
  -7  10  14       14.01      -10.13     28.42 o 
  -6  10  14        4.49      -25.43     25.43 o 
  -5  10  14        0.02      -25.25     25.25 o 
  -4  10  14       35.69       44.98     25.73 o 
  -3  10  14       29.22       11.64     27.89 o 
  -2  10  14        1.73      -17.98     26.09 o 
  -1  10  14       20.36       25.06     27.38 o 
   0  10  14       35.76        5.11     41.11 o 
   1  10  14       34.40       43.21     28.98 o 
   2  10  14      195.81      295.01     38.35 o 
   3  10  14       28.38      -14.12     38.39 o 
   4  10  14        2.57       16.22     33.04 o 
   5  10  14        6.01      -18.71     33.41 o 
   6  10  14       17.58       21.13     37.88 o 
   7  10  14       21.70       74.11     50.34 o 
  -7  11  14      222.54      298.16     39.26 o 
  -6  11  14       63.60       43.72     30.69 o 
  -5  11  14      128.74      131.28     33.04 o 
  -4  11  14       10.46      -23.84     27.18 o 
  -3  11  14        0.01       -0.68     31.11 o 
  -2  11  14       38.70       38.75     30.93 o 
  -1  11  14        2.44      -11.18     29.72 o 
   0  11  14        1.42       -8.87     30.93 o 
   1  11  14       10.08       15.57     62.36 o 
   2  11  14        0.14      -16.73     31.98 o 
   3  11  14      241.14      278.40     51.61 o 
   4  11  14        0.00      -35.20     35.20 o 
   5  11  14       60.67       23.19     47.85 o 
   6  11  14        2.27       11.25     50.76 o 
  -5  12  14        0.91        5.95     32.31 o 
  -4  12  14      214.74      265.77     43.22 o 
  -3  12  14       18.09       22.23     35.28 o 
  -2  12  14       17.39       11.68     34.46 o 
  -1  12  14      284.88      337.92     43.55 o 
   0  12  14       43.92       17.63     43.71 o 
   1  12  14      114.63       61.90     62.82 o 
   2  12  14      509.19      523.72     62.06 o 
   3  12  14        1.91       41.27     50.63 o 
   4  12  14      236.44      334.63     60.01 o 
  -1  13  14       39.24       11.89     48.64 o 
   0  13  14       39.46        9.86     49.24 o 
 -12   1  15        0.06      -46.66     46.66 o 
 -11   1  15       62.05       79.76     32.90 o 
 -10   1  15        1.71      -10.89     26.96 o 
  -9   1  15       27.02       20.97     25.51 o 
  -8   1  15      241.22      276.20     27.46 o 
  -7   1  15      252.68      238.62     25.17 o 
  -6   1  15       81.34       89.08     17.62 o 
  -5   1  15      217.67      208.46     18.03 o 
  -4   1  15      261.03      306.51     18.60 o 
  -3   1  15      498.53      434.05     33.77 o 
  -2   1  15        0.19        2.90     14.79 o 
  -1   1  15      385.62      382.57     21.35 o 
   0   1  15       75.91       72.32     17.60 o 
   1   1  15      407.21      398.08     23.97 o 
   2   1  15       41.35       28.74     16.38 o 
   3   1  15      114.33      103.14     19.97 o 
   4   1  15       71.67       75.55     19.59 o 
   5   1  15        3.18       -0.11     18.67 o 
   6   1  15      419.51      490.00     33.36 o 
   7   1  15      698.11      651.94     31.82 o 
   8   1  15       56.25       71.11     24.93 o 
   9   1  15       11.80       33.26     26.07 o 
  10   1  15       81.48       59.38     30.03 o 
  11   1  15        0.01      -25.33     30.74 o 
 -12   2  15        0.84      -15.54     33.48 o 
 -11   2  15       19.85       16.81     31.37 o 
 -10   2  15       39.87       12.74     27.81 o 
  -9   2  15      259.31      266.91     48.54 o 
  -8   2  15       30.22       21.21     23.46 o 
  -7   2  15       54.97       26.87     19.54 o 
  -6   2  15      225.69      203.17     20.39 o 
  -5   2  15       11.22       22.44     14.97 o 
  -4   2  15     1514.20     1447.88     36.08 o 
  -3   2  15        8.79        8.79     12.23 o 
  -2   2  15        3.32      -12.75     12.75 o 
  -1   2  15      117.27      125.05     18.57 o 
   0   2  15      109.06      110.21     18.34 o 
   1   2  15       87.85       99.58     18.55 o 
   2   2  15       28.69       36.64     16.85 o 
   3   2  15       86.22       78.18     19.08 o 
   4   2  15       98.01      116.63     21.62 o 
   5   2  15      292.02      374.13     29.63 o 
   6   2  15      315.57      394.34     30.45 o 
   7   2  15      954.90      857.76     35.45 o 
   8   2  15      108.60      140.91     27.47 o 
   9   2  15        8.03       -1.52     25.39 o 
  10   2  15       47.11       35.79     29.77 o 
  11   2  15        1.66       13.07     32.52 o 
 -12   3  15        0.18       21.92     40.44 o 
 -11   3  15        4.73       -4.63     29.75 o 
 -10   3  15        6.86        3.80     27.21 o 
  -9   3  15       39.32       51.68     27.89 o 
  -8   3  15       24.37       37.62     21.94 o 
  -7   3  15      876.11      668.68    126.08 o 
  -6   3  15      285.89      320.88     26.62 o 
  -5   3  15        2.44       -1.64     15.19 o 
  -4   3  15     1833.71     1715.32     38.15 o 
  -3   3  15      547.79      544.90     19.31 o 
  -2   3  15      796.81      718.76     25.88 o 
  -1   3  15        0.83       -2.15     15.19 o 
   0   3  15        2.43      -12.79     15.21 o 
   1   3  15      135.66      138.09     20.14 o 
   2   3  15        2.39       -4.55     15.56 o 
   3   3  15        5.66       -7.13     16.72 o 
   4   3  15     1109.37      989.73     33.48 o 
   5   3  15       32.48       36.45     20.23 o 
   6   3  15       81.69       78.47     23.75 o 
   7   3  15       58.16       69.19     23.75 o 
   8   3  15       60.11       64.12     26.06 o 
   9   3  15      149.36      158.54     31.57 o 
  10   3  15       53.58      120.84     47.02 o 
  11   3  15       30.64       29.85     34.14 o 
 -12   4  15       57.06       80.44     37.31 o 
 -11   4  15        5.52      -19.01     30.82 o 
 -10   4  15        0.01      -10.72     28.40 o 
  -9   4  15        1.26       -7.12     26.45 o 
  -8   4  15       22.14        7.48     21.46 o 
  -7   4  15       39.56       24.20     20.48 o 
  -6   4  15       36.59       31.67     19.84 o 
  -5   4  15      225.94      205.94     23.10 o 
  -4   4  15      290.09      357.46     26.17 o 
  -3   4  15      131.48      140.37     16.13 o 
  -2   4  15       20.40       20.37     14.61 o 
  -1   4  15      157.50      109.21     56.36 o 
   0   4  15        2.04       -8.68     15.47 o 
   1   4  15       48.65       40.25     16.80 o 
   2   4  15      179.52      209.79     22.93 o 
   3   4  15       21.52      -17.54     17.54 o 
   4   4  15       30.32       31.42     18.97 o 
   5   4  15      228.95      196.25     25.82 o 
   6   4  15      322.88      364.15     31.27 o 
   7   4  15       50.34       53.29     24.56 o 
   8   4  15      135.57      148.75     28.89 o 
   9   4  15        1.31      -26.42     26.42 o 
  10   4  15        2.72        5.57     30.51 o 
  11   4  15       80.54      110.34     36.81 o 
 -11   5  15       22.89       -1.94     33.65 o 
 -10   5  15        8.87       23.83     29.83 o 
  -9   5  15       27.67       32.55     25.49 o 
  -8   5  15       81.81       61.72     24.95 o 
  -7   5  15        6.87        0.90     21.55 o 
  -6   5  15       61.18       47.98     20.73 o 
  -5   5  15       86.63       98.11     21.13 o 
  -4   5  15       90.18       79.61     19.57 o 
  -3   5  15      412.20      437.31     31.26 o 
  -2   5  15        3.33       -9.49     16.80 o 
  -1   5  15      172.89      181.55     21.98 o 
   0   5  15       63.52       67.44     18.80 o 
   1   5  15      189.77      221.12     24.44 o 
   2   5  15      297.21      324.77     74.40 o 
   3   5  15        2.36      -17.94     18.09 o 
   4   5  15        4.90      -11.61     18.19 o 
   5   5  15       24.27        7.01     21.12 o 
   6   5  15       14.62       -2.66     21.83 o 
   7   5  15        9.02       -2.22     23.54 o 
   8   5  15        0.63        6.88     26.04 o 
   9   5  15       35.17       -2.49     29.23 o 
  10   5  15       68.54       71.26     34.03 o 
 -11   6  15        7.33      -33.82     34.71 o 
 -10   6  15       11.73      -31.37     31.42 o 
  -9   6  15       66.48       46.79     27.53 o 
  -8   6  15       12.63        5.86     24.17 o 
  -7   6  15      189.10      182.14     26.91 o 
  -6   6  15      150.28      111.62     24.50 o 
  -5   6  15        6.90      -17.79     18.79 o 
  -4   6  15      143.82      197.63     31.07 o 
  -3   6  15      231.30      232.81     28.54 o 
  -2   6  15      839.45      759.33     34.54 o 
  -1   6  15      199.70      233.61     24.60 o 
   0   6  15      363.82      353.89     68.15 o 
   1   6  15       83.71      101.68     21.21 o 
   2   6  15       88.42       99.18     21.88 o 
   3   6  15        0.03       -5.08     19.52 o 
   4   6  15       20.22       -4.14     20.18 o 
   5   6  15        5.52      -19.01     22.12 o 
   6   6  15        1.62       -8.79     23.31 o 
   7   6  15       89.24      107.96     28.25 o 
   8   6  15      156.98      155.75     32.53 o 
   9   6  15       17.67       22.20     31.28 o 
  10   6  15       90.76       41.16     35.77 o 
 -10   7  15       12.01        4.54     30.88 o 
  -9   7  15      425.72      546.54     41.61 o 
  -8   7  15      205.67      209.90     31.52 o 
  -7   7  15       46.42       28.83     24.38 o 
  -6   7  15      534.96      543.28     34.36 o 
  -5   7  15        0.60      -13.53     20.90 o 
  -4   7  15      121.93       86.34     22.16 o 
  -3   7  15        9.35        6.16     22.89 o 
  -2   7  15       95.51       77.03     25.91 o 
  -1   7  15      174.27      199.63     24.74 o 
   0   7  15       84.78       66.80     25.02 o 
   1   7  15       38.13       56.03     25.65 o 
   2   7  15      502.13      474.52     36.06 o 
   3   7  15        6.48        2.32     20.77 o 
   4   7  15      124.28      156.81     26.62 o 
   5   7  15       96.85       83.59     26.17 o 
   6   7  15      229.61      273.15     32.51 o 
   7   7  15      122.57       93.11     30.24 o 
   8   7  15      139.47      126.84     41.96 o 
   9   7  15      109.05      132.41     36.02 o 
 -10   8  15       25.06       14.78     75.76 o 
  -9   8  15        6.27        0.63     29.25 o 
  -8   8  15       60.27      104.32     29.96 o 
  -7   8  15        3.26       -2.51     25.13 o 
  -6   8  15       14.62       -2.37     23.45 o 
  -5   8  15       14.68       36.14     23.39 o 
  -4   8  15      234.37      202.92     27.83 o 
  -3   8  15      105.86       71.70     27.70 o 
  -2   8  15      132.86      116.01     29.57 o 
  -1   8  15       29.43        2.01     24.50 o 
   0   8  15       59.13       73.82     27.54 o 
   1   8  15       44.41       24.46     26.54 o 
   2   8  15       26.53       -3.11     27.02 o 
   3   8  15       25.07       20.90     27.54 o 
   4   8  15       23.47        7.19     27.81 o 
   5   8  15      150.84      141.41     34.44 o 
   6   8  15        4.76      -26.33     27.00 o 
   7   8  15       29.96      -10.46     29.81 o 
   8   8  15       22.36       35.38     33.55 o 
  -9   9  15       31.98       16.89     32.91 o 
  -8   9  15      140.04      224.71     35.23 o 
  -7   9  15        2.74      -25.97     26.21 o 
  -6   9  15       47.73       45.08     26.85 o 
  -5   9  15        3.88       -4.14     24.09 o 
  -4   9  15        0.19      -10.17     28.61 o 
  -3   9  15        0.08       -8.79     27.73 o 
  -2   9  15       93.27       76.96     29.23 o 
  -1   9  15        0.49      -15.97     25.77 o 
   0   9  15      400.70      438.82     50.25 o 
   1   9  15       73.08       20.30     47.70 o 
   2   9  15       15.53       20.19     29.42 o 
   3   9  15      198.90      207.35     36.77 o 
   4   9  15       53.48       57.58     33.24 o 
   5   9  15        6.08      -12.67     31.79 o 
   6   9  15       13.12      -34.47     34.47 o 
   7   9  15        6.40      -25.16     37.61 o 
  -7  10  15       29.66      -18.22     29.75 o 
  -6  10  15        0.18      -28.25     30.94 o 
  -5  10  15        1.63       -6.35     27.13 o 
  -4  10  15      175.22      239.75     38.54 o 
  -3  10  15       91.08      104.16     38.92 o 
  -2  10  15       15.58       10.13     29.75 o 
  -1  10  15       97.71       99.23     32.28 o 
   0  10  15       11.43        3.69     36.91 o 
   1  10  15      469.99      477.61     56.44 o 
   2  10  15        5.99      -17.52     30.91 o 
   3  10  15      483.06      516.31     47.94 o 
   4  10  15        0.82      -26.33     54.05 o 
   5  10  15       43.09       39.28     37.68 o 
   6  10  15       39.45       -1.12     38.51 o 
  -6  11  15        1.82       16.85     33.30 o 
  -5  11  15        4.67      -11.55     34.83 o 
  -4  11  15       69.11       38.40     35.40 o 
  -3  11  15      125.18      156.74     38.01 o 
  -2  11  15       57.25       61.82     34.66 o 
  -1  11  15       38.31       22.54     33.16 o 
   0  11  15        9.84       -6.53     41.10 o 
   1  11  15      196.67      188.38     48.94 o 
   2  11  15       88.19       38.93     44.75 o 
   3  11  15      208.95      239.79     43.66 o 
   4  11  15      264.50      302.99     46.75 o 
   5  11  15      148.66      160.88     57.44 o 
  -4  12  15        1.36        6.24     44.81 o 
  -3  12  15      210.66      299.33     47.32 o 
  -2  12  15       46.27       38.26     36.76 o 
  -1  12  15       16.31      -19.39     44.75 o 
   0  12  15       20.76       19.43     47.57 o 
   1  12  15        0.81      -36.49     47.69 o 
   2  12  15       16.31       42.95     50.91 o 
 -12   0  16        8.21      -27.72     60.98 o 
 -11   0  16        7.24       18.48     49.89 o 
 -10   0  16      139.03      165.38     57.28 o 
  -9   0  16      471.29      465.64     71.14 o 
  -8   0  16        9.20       12.23     29.50 o 
  -7   0  16       11.30       -1.53     26.86 o 
  -6   0  16        6.17       11.63     24.99 o 
  -5   0  16      275.56      318.91     29.79 o 
  -4   0  16      530.82      434.93     81.28 o 
  -3   0  16      935.59      923.51     42.79 o 
  -2   0  16      113.55      122.57     28.28 o 
  -1   0  16       60.12       42.62     24.49 o 
   0   0  16       77.94      128.86     29.68 o 
   1   0  16      411.89      407.86     33.64 o 
   2   0  16       64.49       59.54     27.41 o 
   3   0  16      199.65      179.11     32.49 o 
   4   0  16        0.47       17.49     26.57 o 
   5   0  16      250.47      251.90     40.19 o 
   6   0  16       40.47       40.31     31.99 o 
   7   0  16       72.26      145.74     38.83 o 
   8   0  16       16.84      -29.62     34.26 o 
   9   0  16      150.71      159.09     44.29 o 
  10   0  16      325.23      254.31     52.59 o 
  11   0  16       44.07      -23.24     48.33 o 
 -12   1  16        4.46      -18.54     40.80 o 
 -11   1  16        3.54       15.52     37.53 o 
 -10   1  16       46.94       27.28     30.25 o 
  -9   1  16       16.77        2.37     34.55 o 
  -8   1  16       13.70       26.14     24.28 o 
  -7   1  16       56.44       67.94     21.84 o 
  -6   1  16        0.85       -6.58     16.28 o 
  -5   1  16       39.03       19.88     14.62 o 
  -4   1  16       52.32       21.08     15.64 o 
  -3   1  16      217.04      197.05     38.26 o 
  -2   1  16       89.07       96.84     19.79 o 
  -1   1  16      312.97      350.03     26.24 o 
   0   1  16      400.24      406.08     24.10 o 
   1   1  16      114.16      103.88     19.85 o 
   2   1  16        8.62        7.84     17.06 o 
   3   1  16      216.15      235.33     25.23 o 
   4   1  16       81.77       92.97     21.43 o 
   5   1  16        0.09       -1.48     19.46 o 
   6   1  16       76.85       70.79     23.47 o 
   7   1  16      169.24      141.90     26.67 o 
   8   1  16      138.87      149.52     29.76 o 
   9   1  16      189.35      196.97     32.56 o 
  10   1  16      293.51      280.99     38.37 o 
  11   1  16       19.87        4.87     35.38 o 
 -12   2  16        9.86       26.22     37.58 o 
 -11   2  16        2.63       -3.51     32.59 o 
 -10   2  16        0.65       -9.83     29.33 o 
  -9   2  16      347.08      361.30     47.57 o 
  -8   2  16       24.07       15.27     25.99 o 
  -7   2  16       26.97       19.15     20.30 o 
  -6   2  16       67.30       62.38     20.80 o 
  -5   2  16      154.36      174.19     22.14 o 
  -4   2  16      625.13      563.86     20.78 o 
  -3   2  16      214.18      202.43     40.20 o 
  -2   2  16        2.07       -4.62     18.99 o 
  -1   2  16        1.67      -13.60     16.60 o 
   0   2  16      607.81      587.02     25.85 o 
   1   2  16       73.55       84.85     19.67 o 
   2   2  16      456.04      457.09     30.04 o 
   3   2  16       15.78      -13.28     18.22 o 
   4   2  16       65.85       50.70     20.32 o 
   5   2  16      355.64      357.38     30.53 o 
   6   2  16      945.52      781.57     33.83 o 
   7   2  16      419.34      482.18     36.49 o 
   8   2  16       10.38        4.06     25.21 o 
   9   2  16      233.18      254.43     34.84 o 
  10   2  16       17.29       39.82     32.37 o 
 -11   3  16        5.21      -28.99     32.35 o 
 -10   3  16        8.25      -24.44     29.43 o 
  -9   3  16       65.89       70.81     28.79 o 
  -8   3  16      306.09      301.10     35.02 o 
  -7   3  16       88.90       82.04     22.83 o 
  -6   3  16       24.91       17.18     20.19 o 
  -5   3  16       10.27       22.28     19.16 o 
  -4   3  16      369.35      391.19     23.91 o 
  -3   3  16       17.89       17.94     15.86 o 
  -2   3  16        4.13       -4.26     17.20 o 
  -1   3  16        8.17        2.69     16.63 o 
   0   3  16       21.36       23.53     17.84 o 
   1   3  16       95.27       75.50     21.07 o 
   2   3  16        5.79       14.25     18.44 o 
   3   3  16      369.83      415.95     31.07 o 
   4   3  16        0.52       -5.38     18.82 o 
   5   3  16      323.18      330.20     29.64 o 
   6   3  16        0.15       14.24     22.85 o 
   7   3  16      137.44      148.73     28.35 o 
   8   3  16      154.96      177.22     31.51 o 
   9   3  16      148.62      109.17     36.98 o 
  10   3  16      302.88      391.52     40.82 o 
 -11   4  16       78.38      102.53     36.61 o 
 -10   4  16       18.08       20.25     31.08 o 
  -9   4  16        1.34        8.16     28.55 o 
  -8   4  16       51.82        1.76     28.07 o 
  -7   4  16        0.00      -12.11     20.52 o 
  -6   4  16       10.75       20.14     20.41 o 
  -5   4  16       42.29       26.85     20.54 o 
  -4   4  16       19.18      -13.13     20.91 o 
  -3   4  16      449.08      442.17     25.23 o 
  -2   4  16       75.75       77.88     20.10 o 
  -1   4  16        0.25        0.12     17.51 o 
   0   4  16        4.75       14.75     18.26 o 
   1   4  16       16.57       11.50     18.49 o 
   2   4  16      287.98      341.24     28.25 o 
   3   4  16      150.45      158.14     24.90 o 
   4   4  16        0.51       12.20     20.52 o 
   5   4  16        4.66        1.98     21.46 o 
   6   4  16        3.09      -14.33     22.08 o 
   7   4  16        6.29        2.71     24.46 o 
   8   4  16        0.57      -16.49     26.04 o 
   9   4  16       14.90       12.04     29.70 o 
  10   4  16       59.37       83.42     35.08 o 
 -11   5  16        0.56      -21.61     35.25 o 
 -10   5  16      182.22      209.35     37.65 o 
  -9   5  16       50.93       29.99     29.83 o 
  -8   5  16       16.23        4.69     25.16 o 
  -7   5  16        0.02        6.20     23.01 o 
  -6   5  16        0.25       -9.82     21.14 o 
  -5   5  16       72.86       45.25     21.60 o 
  -4   5  16       47.73       37.50     23.78 o 
  -3   5  16       10.52       26.12     21.99 o 
  -2   5  16      516.53      502.35     32.26 o 
  -1   5  16       69.94       95.52     30.33 o 
   0   5  16       98.53       94.54     21.55 o 
   1   5  16      246.94      283.97     26.74 o 
   2   5  16        1.30      -12.40     18.86 o 
   3   5  16       28.66       23.41     20.98 o 
   4   5  16       14.55        3.78     21.62 o 
   5   5  16        0.02       -2.78     22.64 o 
   6   5  16       67.10       49.49     26.08 o 
   7   5  16        0.73       -4.11     26.89 o 
   8   5  16       13.24      -24.09     27.76 o 
   9   5  16       29.98       32.95     31.50 o 
 -10   6  16       11.90      -18.92     34.77 o 
  -9   6  16       53.41       91.63     34.72 o 
  -8   6  16        0.75      -11.48     26.38 o 
  -7   6  16        0.24       -8.08     23.42 o 
  -6   6  16       19.71       27.45     23.21 o 
  -5   6  16       35.62       18.31     21.37 o 
  -4   6  16        4.79       27.48     25.35 o 
  -3   6  16      353.74      381.37     34.87 o 
  -2   6  16      106.52       88.57     25.33 o 
  -1   6  16       98.81      114.54     32.87 o 
   0   6  16      494.32      457.44     31.13 o 
   1   6  16        0.99      -21.19     26.55 o 
   2   6  16      215.20      270.72     27.82 o 
   3   6  16        6.49       -1.61     21.88 o 
   4   6  16       17.80       12.90     23.60 o 
   5   6  16        3.79        7.85     24.02 o 
   6   6  16       29.92       13.11     26.17 o 
   7   6  16       14.65        0.54     28.15 o 
   8   6  16      217.92      169.78     39.63 o 
   9   6  16        7.33       -6.90     32.88 o 
 -10   7  16       11.72       43.91     43.45 o 
  -9   7  16       25.03        2.20     30.68 o 
  -8   7  16      126.54      127.32     37.97 o 
  -7   7  16        0.18       14.36     26.37 o 
  -6   7  16       46.01       62.27     25.67 o 
  -5   7  16       39.88       44.93     24.80 o 
  -4   7  16       73.68       73.94     27.90 o 
  -3   7  16      167.41      160.19     30.88 o 
  -2   7  16        2.38      -11.27     24.64 o 
  -1   7  16        1.10      -14.34     29.72 o 
   0   7  16       11.71      -11.80     24.11 o 
   1   7  16       36.03       40.37     26.39 o 
   2   7  16      228.29      239.99     34.46 o 
   3   7  16      110.89      128.37     31.63 o 
   4   7  16       26.92        1.04     24.00 o 
   5   7  16       25.95       -9.38     25.73 o 
   6   7  16      282.42      284.49     35.06 o 
   7   7  16      142.89      188.01     40.67 o 
   8   7  16       10.20      -11.40     32.75 o 
  -9   8  16       16.80       -3.35     32.16 o 
  -8   8  16        9.85       10.80     29.06 o 
  -7   8  16      274.13      306.79     36.66 o 
  -6   8  16       10.59      -20.17     24.84 o 
  -5   8  16        0.40       -6.29     28.86 o 
  -4   8  16      301.78      298.76     40.37 o 
  -3   8  16       24.25       49.74     28.20 o 
  -2   8  16       38.24       13.58     26.96 o 
  -1   8  16        3.85       21.25     33.32 o 
   0   8  16      100.27       96.39     37.87 o 
   1   8  16      138.09      142.53     31.68 o 
   2   8  16       56.03       45.61     29.47 o 
   3   8  16      512.24      609.13     45.98 o 
   4   8  16       23.17       37.09     31.20 o 
   5   8  16       26.33       -1.01     32.42 o 
   6   8  16      388.24      510.53     60.41 o 
   7   8  16       78.89      101.03     38.27 o 
   8   8  16        9.03      -34.66     34.66 o 
  -8   9  16       22.30      -32.12     32.12 o 
  -7   9  16      162.30      172.67     35.19 o 
  -6   9  16       79.44       65.87     30.87 o 
  -5   9  16      166.03      221.32     37.37 o 
  -4   9  16       23.90       -4.33     31.24 o 
  -3   9  16       30.04        1.64     29.59 o 
  -2   9  16       66.54       54.70     30.53 o 
  -1   9  16       13.88      -27.72     50.81 o 
   0   9  16       21.46       60.05     37.89 o 
   1   9  16       51.48       22.96     30.74 o 
   2   9  16       20.61       39.83     32.30 o 
   3   9  16      121.01       88.66     34.44 o 
   4   9  16        1.53       28.97     34.98 o 
   5   9  16      205.76      235.61     42.40 o 
   6   9  16       70.61       64.55     39.80 o 
   7   9  16       15.49       -8.67     40.36 o 
  -6  10  16        1.49      -36.25     36.25 o 
  -5  10  16        3.52      -11.32     35.51 o 
  -4  10  16       25.02      -23.74     34.32 o 
  -3  10  16        1.04      -34.95     34.95 o 
  -2  10  16        3.75      -20.32     31.60 o 
  -1  10  16       73.35       85.92     60.05 o 
   0  10  16        2.46      -17.42     39.20 o 
   1  10  16       71.66       62.76     43.41 o 
   2  10  16       18.76       27.00     34.81 o 
   3  10  16       29.68        5.44     34.42 o 
   4  10  16        4.98        1.11     38.31 o 
   5  10  16       35.99       63.55     41.93 o 
  -5  11  16        0.26       15.23     39.39 o 
  -4  11  16       12.28      -23.38     36.56 o 
  -3  11  16      279.49      349.31     46.92 o 
  -2  11  16        7.04      -20.96     34.11 o 
  -1  11  16        9.29      -25.87     61.90 o 
   0  11  16      459.51      540.77    127.03 o 
   1  11  16      142.43      162.54     49.97 o 
   2  11  16        1.40       10.39     48.27 o 
   3  11  16      147.35      120.39     42.47 o 
 -11   1  17        3.17      -27.29     39.83 o 
 -10   1  17      150.58      172.70     48.50 o 
  -9   1  17       58.21       52.78     30.73 o 
  -8   1  17      112.54       94.94     29.81 o 
  -7   1  17       21.77        1.62     21.76 o 
  -6   1  17        7.44       -6.75     18.41 o 
  -5   1  17        3.16      -16.66     18.36 o 
  -4   1  17       33.13       33.33     20.49 o 
  -3   1  17        2.98        4.65     21.62 o 
  -2   1  17       38.62       24.98     19.61 o 
  -1   1  17       90.63      129.45     21.81 o 
   0   1  17      153.43      162.04     22.44 o 
   1   1  17      443.64      444.41     26.63 o 
   2   1  17       90.36       92.78     21.11 o 
   3   1  17      453.50      455.36     30.14 o 
   4   1  17       10.90       11.23     20.66 o 
   5   1  17       69.76       89.82     24.66 o 
   6   1  17       15.26       44.87     24.32 o 
   7   1  17       38.81       37.87     25.47 o 
   8   1  17       72.17       57.78     28.83 o 
   9   1  17      195.53      207.82     35.20 o 
  10   1  17        3.88        8.20     33.86 o 
 -11   2  17        3.39      -14.36     33.72 o 
 -10   2  17      459.64      486.51     44.95 o 
  -9   2  17      346.11      370.27     54.39 o 
  -8   2  17        0.11       -9.83     26.19 o 
  -7   2  17      365.21      332.47     34.30 o 
  -6   2  17      176.94      138.52     36.81 o 
  -5   2  17        7.22        0.32     17.11 o 
  -4   2  17      132.69      174.49     21.16 o 
  -3   2  17       53.02       14.80     18.81 o 
  -2   2  17      504.43      451.11     25.62 o 
  -1   2  17        3.04       30.27     18.88 o 
   0   2  17      155.28      187.93     23.73 o 
   1   2  17      227.60      252.45     25.59 o 
   2   2  17      399.09      481.85     31.91 o 
   3   2  17       84.39      111.23     23.15 o 
   4   2  17      328.23      397.41     36.42 o 
   5   2  17      207.10      217.02     29.08 o 
   6   2  17        2.17      -29.20     29.20 o 
   7   2  17       59.75       57.67     27.66 o 
   8   2  17       70.83       87.09     30.16 o 
   9   2  17       20.85        5.65     29.79 o 
  10   2  17       90.96       88.61     38.41 o 
 -11   3  17       55.61       78.97     38.18 o 
 -10   3  17       29.47        2.01     33.66 o 
  -9   3  17        0.18      -16.85     29.47 o 
  -8   3  17        7.53       10.15     27.28 o 
  -7   3  17      131.50       85.20     39.15 o 
  -6   3  17      797.98      689.61     31.31 o 
  -5   3  17      761.46      676.91     29.95 o 
  -4   3  17      532.61      501.37     33.22 o 
  -3   3  17      363.26      421.94     29.58 o 
  -2   3  17      256.19      267.50     45.41 o 
  -1   3  17       44.89       34.94     19.39 o 
   0   3  17       14.93       18.40     19.25 o 
   1   3  17        0.03       -2.11     18.29 o 
   2   3  17       77.90       79.72     22.15 o 
   3   3  17      560.65      509.30     28.41 o 
   4   3  17      282.00      293.37     29.47 o 
   5   3  17      577.58      555.41     39.61 o 
   6   3  17      368.43      347.54     33.82 o 
   7   3  17       78.06       78.92     27.24 o 
   8   3  17        0.08      -17.19     27.81 o 
   9   3  17      222.01      314.85     39.89 o 
 -10   4  17        6.55       -7.16     33.22 o 
  -9   4  17       28.02       33.36     31.51 o 
  -8   4  17       37.65       38.79     29.08 o 
  -7   4  17       22.16        6.36     24.74 o 
  -6   4  17       29.82        9.06     22.42 o 
  -5   4  17       22.05       14.29     25.20 o 
  -4   4  17        9.43       -9.49     23.06 o 
  -3   4  17      102.28      131.28     33.30 o 
  -2   4  17      120.96       97.72     26.18 o 
  -1   4  17      662.38      560.39     40.79 o 
   0   4  17        6.06       14.15     20.39 o 
   1   4  17        1.74        4.45     19.51 o 
   2   4  17       41.87       49.51     21.76 o 
   3   4  17       10.09       -8.99     20.95 o 
   4   4  17       71.67       75.43     24.09 o 
   5   4  17      196.57      184.33     28.75 o 
   6   4  17        7.18       24.14     24.93 o 
   7   4  17       35.73       25.24     27.33 o 
   8   4  17       15.55      -12.75     30.13 o 
   9   4  17      152.04      162.36     35.73 o 
 -10   5  17      205.51      225.30     42.63 o 
  -9   5  17        1.09       -9.44     31.77 o 
  -8   5  17       44.43       13.04     27.18 o 
  -7   5  17       13.22      -15.78     24.81 o 
  -6   5  17       21.16       16.07     23.46 o 
  -5   5  17      165.68      234.68     32.69 o 
  -4   5  17        3.52      -14.52     24.38 o 
  -3   5  17      151.46      161.23     43.88 o 
  -2   5  17        0.00      -12.26     29.07 o 
  -1   5  17      187.57      207.79     36.51 o 
   0   5  17        4.11        3.20     24.66 o 
   1   5  17       12.06       15.33     21.26 o 
   2   5  17       30.45       18.85     21.68 o 
   3   5  17       20.71        2.31     22.01 o 
   4   5  17        8.17        8.94     23.93 o 
   5   5  17       52.94       78.08     26.50 o 
   6   5  17        8.92       36.85     26.96 o 
   7   5  17       12.44       -9.13     28.55 o 
   8   5  17      107.57      110.41     34.27 o 
   9   5  17        6.89        5.00     34.61 o 
  -9   6  17       84.49       61.39     31.61 o 
  -8   6  17       17.36       11.54     28.60 o 
  -7   6  17       32.55       57.76     27.64 o 
  -6   6  17       24.20        5.03     24.50 o 
  -5   6  17       97.79      103.62     29.86 o 
  -4   6  17      247.17      240.73     33.90 o 
  -3   6  17      407.01      452.99     56.36 o 
  -2   6  17        0.76       22.31     32.87 o 
  -1   6  17      418.25      485.92     39.62 o 
   0   6  17     2286.48     2175.52    102.19 o 
   1   6  17       88.73      146.52     30.38 o 
   2   6  17       65.35       69.76     28.05 o 
   3   6  17      111.16       94.66     41.88 o 
   4   6  17       21.19       33.32     25.39 o 
   5   6  17        0.18       13.25     26.37 o 
   6   6  17       29.65       32.33     28.95 o 
   7   6  17        0.07      -28.85     28.85 o 
   8   6  17       45.35        0.80     33.94 o 
  -9   7  17       70.28       64.29     34.03 o 
  -8   7  17       19.02       41.45     31.73 o 
  -7   7  17      841.56      825.29     42.41 o 
  -6   7  17      142.83      131.28     34.42 o 
  -5   7  17       37.84       62.94     31.29 o 
  -4   7  17       76.79       74.09     30.87 o 
  -3   7  17      120.49      178.92     40.64 o 
  -2   7  17      147.07      228.91     43.06 o 
  -1   7  17      448.41      525.90     52.51 o 
   0   7  17       98.17       77.11     29.18 o 
   1   7  17       66.64       78.94     30.20 o 
   2   7  17        1.01        7.92     27.71 o 
   3   7  17      117.66      117.46     33.57 o 
   4   7  17       51.89       57.14     31.15 o 
   5   7  17       20.53       17.43     28.48 o 
   6   7  17       39.53       59.19     31.92 o 
   7   7  17        0.67        6.70     32.63 o 
  -8   8  17      220.32      202.70     37.79 o 
  -7   8  17        0.06       -8.09     29.72 o 
  -6   8  17      373.20      465.01     52.55 o 
  -5   8  17        0.60       -3.99     29.89 o 
  -4   8  17       23.32       20.01     29.83 o 
  -3   8  17       37.37       49.83     37.74 o 
  -2   8  17       49.77       70.12     38.87 o 
  -1   8  17        1.92      -23.67     34.61 o 
   0   8  17      361.24      445.55     59.59 o 
   1   8  17        3.90      -26.28     29.14 o 
   2   8  17       41.53        0.19     30.72 o 
   3   8  17       53.61       39.33     31.77 o 
   4   8  17       20.27       -5.17     41.68 o 
   5   8  17      193.97      191.74     39.39 o 
   6   8  17        5.04      -12.93     37.34 o 
   7   8  17       20.36       -8.36     40.93 o 
  -7   9  17       24.69       59.46     39.38 o 
  -6   9  17        0.19      -13.07     35.34 o 
  -5   9  17        5.99       21.59     33.22 o 
  -4   9  17        0.68      -18.60     32.87 o 
  -3   9  17        7.27       32.99     39.98 o 
  -2   9  17       14.47       48.57     50.81 o 
  -1   9  17       11.29       16.74     39.49 o 
   0   9  17       28.24        9.54     38.53 o 
   1   9  17        8.16      -20.90     39.13 o 
   2   9  17       79.56       82.52     35.93 o 
   3   9  17       24.47       13.19     43.83 o 
   4   9  17       57.34       32.49     37.53 o 
   5   9  17      177.67      127.76     43.19 o 
  -5  10  17       33.31       19.66     38.92 o 
  -4  10  17        0.34      -34.66     34.66 o 
  -3  10  17        1.15      -21.70     42.49 o 
  -2  10  17       28.81       41.47     43.35 o 
  -1  10  17      201.77      236.47     50.94 o 
   0  10  17        1.52       15.29     43.44 o 
   1  10  17       27.58       43.64     45.12 o 
   2  10  17        2.24       12.74     44.09 o 
   3  10  17       82.63       68.18     40.15 o 
   4  10  17        4.32      -25.20     39.48 o 
  -2  11  17       19.43       55.96     49.60 o 
  -1  11  17        6.61        9.55     48.98 o 
   0  11  17        4.67       -8.78     47.69 o 
   1  11  17       52.61       22.97     50.94 o 
 -10   0  18      261.21      318.74     72.06 o 
  -9   0  18       12.80      -54.51     54.51 o 
  -8   0  18       30.72       67.83     39.13 o 
  -7   0  18        0.03       -7.95     34.46 o 
  -6   0  18       60.12       49.17     32.21 o 
  -5   0  18      110.46       87.25     33.80 o 
  -4   0  18       28.18        1.59     46.66 o 
  -3   0  18      355.69      425.77     66.52 o 
  -2   0  18       65.70       60.88     36.96 o 
  -1   0  18     1727.05     1625.39     65.60 o 
   0   0  18       49.06      143.94     34.26 o 
   1   0  18       80.08      130.78     33.95 o 
   2   0  18        5.49        2.09     29.97 o 
   3   0  18        5.15        8.63     30.37 o 
   4   0  18       10.82       11.95     33.95 o 
   5   0  18        2.27      -10.65     44.81 o 
   6   0  18        6.41        9.98     35.56 o 
   7   0  18        0.23      -16.13     37.22 o 
   8   0  18       71.56       82.21     44.09 o 
   9   0  18      179.54      185.64     50.60 o 
 -10   1  18       11.51      -12.69     39.13 o 
  -9   1  18       12.89      -31.37     31.37 o 
  -8   1  18       28.58        6.55     29.45 o 
  -7   1  18        7.02       11.38     30.34 o 
  -6   1  18        0.01        1.00     20.95 o 
  -5   1  18       16.09       11.22     25.06 o 
  -4   1  18      104.09      100.91     27.36 o 
  -3   1  18        0.03      -20.27     20.27 o 
  -2   1  18       22.96       15.81     21.05 o 
  -1   1  18      169.15      217.67     26.94 o 
   0   1  18      150.19      199.78     25.51 o 
   1   1  18      136.61      130.05     24.13 o 
   2   1  18      212.89      223.54     30.88 o 
   3   1  18      135.95      158.19     26.45 o 
   4   1  18        6.31       -3.59     23.18 o 
   5   1  18       27.80       15.35     23.83 o 
   6   1  18        0.08       -9.81     25.78 o 
   7   1  18        0.79       -7.19     27.24 o 
   8   1  18        2.04      -16.29     29.53 o 
   9   1  18       13.19      -31.59     31.59 o 
 -10   2  18      284.68      316.85     42.79 o 
  -9   2  18        0.01      -28.51     31.08 o 
  -8   2  18      182.15      184.22     34.81 o 
  -7   2  18       60.54       60.99     28.92 o 
  -6   2  18       75.75       37.69     27.06 o 
  -5   2  18      122.79      121.41     30.19 o 
  -4   2  18       15.35       -8.19     25.73 o 
  -3   2  18      195.18      153.01     32.80 o 
  -2   2  18        1.77      -13.69     19.94 o 
  -1   2  18        8.83       11.24     20.25 o 
   0   2  18        6.23        6.88     20.83 o 
   1   2  18       63.38       59.82     25.76 o 
   2   2  18       20.35       18.16     20.71 o 
   3   2  18      103.65       98.78     24.53 o 
   4   2  18       40.66       63.54     24.78 o 
   5   2  18        7.74      -17.56     23.13 o 
   6   2  18       17.99       32.99     26.91 o 
   7   2  18        0.81       33.98     27.58 o 
   8   2  18       14.00       18.20     29.98 o 
   9   2  18      180.50      241.22     39.71 o 
 -10   3  18        0.07      -15.96     34.81 o 
  -9   3  18      220.48      161.52     44.09 o 
  -8   3  18        8.97        0.81     29.93 o 
  -7   3  18       44.66       48.47     28.89 o 
  -6   3  18      214.85      218.71     34.98 o 
  -5   3  18        7.51        9.70     34.62 o 
  -4   3  18       46.17       94.34     34.61 o 
  -3   3  18       26.69       71.32     42.50 o 
  -2   3  18      115.60      125.79     24.01 o 
  -1   3  18       10.61       11.64     20.65 o 
   0   3  18       80.30       81.61     22.96 o 
   1   3  18       40.18       27.00     22.23 o 
   2   3  18        1.96       -5.62     21.23 o 
   3   3  18        3.65       -2.73     22.74 o 
   4   3  18      121.66       89.00     26.21 o 
   5   3  18        0.17        5.88     25.03 o 
   6   3  18       18.89        7.60     26.51 o 
   7   3  18       19.10       -7.94     29.06 o 
   8   3  18        0.00       12.47     31.51 o 
   9   3  18        0.06       26.44     34.91 o 
 -10   4  18       28.44       29.56     36.07 o 
  -9   4  18       34.46        8.81     33.34 o 
  -8   4  18       19.69       17.56     32.09 o 
  -7   4  18       20.31        8.49     25.70 o 
  -6   4  18      120.08      145.82     32.52 o 
  -5   4  18        6.41       50.51     28.11 o 
  -4   4  18      180.59      243.88     41.80 o 
  -3   4  18       89.57       76.73     34.73 o 
  -2   4  18        5.74       -2.28     25.61 o 
  -1   4  18        3.66       -1.88     20.35 o 
   0   4  18       15.87      -10.45     21.39 o 
   1   4  18       25.82       24.65     21.82 o 
   2   4  18        6.65      -11.48     22.39 o 
   3   4  18       59.27       12.10     23.64 o 
   4   4  18       87.75      104.07     27.23 o 
   5   4  18        6.31      -15.49     25.22 o 
   6   4  18      114.48      116.10     30.43 o 
   7   4  18        7.79       21.34     29.74 o 
   8   4  18       19.23        1.00     33.02 o 
  -9   5  18       23.95       29.16     36.05 o 
  -8   5  18       70.87       69.44     30.66 o 
  -7   5  18       10.70       -8.22     31.13 o 
  -6   5  18        7.15      -29.54     29.54 o 
  -5   5  18       32.30       25.59     28.37 o 
  -4   5  18        0.36        8.78     34.62 o 
  -3   5  18      231.37      213.01     42.98 o 
  -2   5  18       57.50       13.86     51.74 o 
  -1   5  18      103.45      154.95     31.25 o 
   0   5  18      610.69      549.49     35.68 o 
   1   5  18        0.52        5.29     22.86 o 
   2   5  18      130.32      121.53     26.33 o 
   3   5  18      131.85       75.04     26.66 o 
   4   5  18       10.92        2.88     25.85 o 
   5   5  18        1.15      -20.22     26.79 o 
   6   5  18       18.08       -0.68     29.16 o 
   7   5  18        3.98      -29.79     29.79 o 
   8   5  18       60.86       12.13     35.07 o 
  -9   6  18        0.12       60.92     37.67 o 
  -8   6  18       79.73       82.09     32.94 o 
  -7   6  18      309.50      371.99     52.62 o 
  -6   6  18       65.39       80.51     32.88 o 
  -5   6  18       63.34       64.11     37.62 o 
  -4   6  18       39.02       70.41     39.20 o 
  -3   6  18       65.12       48.07     36.81 o 
  -2   6  18       23.71        2.77     47.12 o 
  -1   6  18      473.37      505.76     53.22 o 
   0   6  18      405.57      470.44     41.56 o 
   1   6  18        0.32      -14.45     26.89 o 
   2   6  18       65.40       75.68     30.52 o 
   3   6  18       34.69       39.15     31.60 o 
   4   6  18       50.69       42.60     27.94 o 
   5   6  18       12.21       21.57     30.19 o 
   6   6  18        7.07      -26.10     29.90 o 
   7   6  18        5.55      -17.19     32.75 o 
  -8   7  18       24.81       15.45     32.53 o 
  -7   7  18       21.66       18.61     36.11 o 
  -6   7  18      113.19      116.33     36.80 o 
  -5   7  18        1.08      -22.93     30.52 o 
  -4   7  18      116.65       99.74     85.46 o 
  -3   7  18        0.03        6.01     37.24 o 
  -2   7  18       19.66       -1.85     52.66 o 
  -1   7  18        8.67       11.55     35.93 o 
   0   7  18      116.05      214.67     45.32 o 
   1   7  18        3.22      -17.46     30.34 o 
   2   7  18        0.45       -4.89     30.74 o 
   3   7  18      254.97      282.85     57.46 o 
   4   7  18       23.44       16.53     34.92 o 
   5   7  18        1.82      -10.04     34.43 o 
   6   7  18       55.50       49.19     34.11 o 
  -7   8  18       35.36       10.35     39.13 o 
  -6   8  18       24.70       -9.09     35.30 o 
  -5   8  18        1.59        6.63     34.58 o 
  -4   8  18        0.63        5.19     42.13 o 
  -3   8  18        0.00      -21.82     40.44 o 
  -2   8  18      195.44      176.46     65.60 o 
  -1   8  18       16.42       73.39     42.70 o 
   0   8  18       78.81       66.34     41.45 o 
   1   8  18        4.58        3.34     42.04 o 
   2   8  18       11.60      -32.50     32.50 o 
   3   8  18       46.70       29.56     36.35 o 
   4   8  18      344.72      402.26     47.39 o 
   5   8  18      622.54      706.16     64.82 o 
  -5   9  18       42.86        9.70     38.31 o 
  -4   9  18        2.51       13.26     44.41 o 
  -3   9  18        0.99      -12.11     43.44 o 
  -2   9  18        0.00       -0.92     58.21 o 
  -1   9  18      161.08      137.96     47.02 o 
   0   9  18       15.94       -1.96     42.13 o 
   1   9  18       34.32       59.32     44.37 o 
   2   9  18        0.23       -6.87     37.00 o 
   3   9  18      122.69       65.98     40.53 o 
   4   9  18       46.65       35.44     38.76 o 
  -3  10  18       12.33      -21.20     46.16 o 
  -2  10  18        0.01      -67.44     67.44 o 
  -1  10  18       30.24       27.52     47.58 o 
   0  10  18        3.97      -18.58     48.01 o 
   1  10  18       67.07       66.93     50.84 o 
   2  10  18       21.05       -1.87     48.59 o 
 -10   1  19        7.08      -28.64     44.41 o 
  -9   1  19       52.25       19.96     48.04 o 
  -8   1  19       30.96       34.44     33.35 o 
  -7   1  19        2.09      -31.90     37.22 o 
  -6   1  19       11.42       13.86     50.81 o 
  -5   1  19        5.42       17.64     27.13 o 
  -4   1  19      248.54      295.05     46.46 o 
  -3   1  19       21.21       -0.52     22.79 o 
  -2   1  19        2.38       -6.37     22.81 o 
  -1   1  19      136.55      181.88     26.72 o 
   0   1  19        3.60        4.53     22.32 o 
   1   1  19       28.84       42.05     23.29 o 
   2   1  19        0.01      -12.67     22.63 o 
   3   1  19       90.83       97.14     26.47 o 
   4   1  19       51.09       58.03     26.52 o 
   5   1  19       12.64       -2.09     25.94 o 
   6   1  19        0.06      -26.63     26.63 o 
   7   1  19       33.02       30.88     30.88 o 
   8   1  19       26.13       22.43     32.96 o 
  -9   2  19        2.33       30.16     35.49 o 
  -8   2  19       90.31       88.46     35.54 o 
  -7   2  19      200.16      193.87     43.15 o 
  -6   2  19        0.53      -10.16     52.66 o 
  -5   2  19       43.26       38.80     54.51 o 
  -4   2  19       66.71       82.44     39.73 o 
  -3   2  19        4.38       -5.11     22.44 o 
  -2   2  19      194.09      225.01     29.24 o 
  -1   2  19      365.51      404.64     33.23 o 
   0   2  19       34.56       60.59     24.43 o 
   1   2  19      134.52      141.28     30.14 o 
   2   2  19       17.48       29.91     23.17 o 
   3   2  19        7.58      -12.87     23.88 o 
   4   2  19        8.37      -12.94     24.66 o 
   5   2  19      161.26      167.30     31.82 o 
   6   2  19      808.67      726.85     38.99 o 
   7   2  19       57.68       38.06     30.82 o 
   8   2  19       40.73       77.38     33.83 o 
  -9   3  19        6.47        8.36     35.25 o 
  -8   3  19       47.28       22.59     34.31 o 
  -7   3  19        0.00      -36.70     36.70 o 
  -6   3  19      837.38      747.46     51.28 o 
  -5   3  19      101.63      121.72     41.67 o 
  -4   3  19      999.12      825.00     69.75 o 
  -3   3  19      301.97      369.82     46.91 o 
  -2   3  19       63.20       73.62     24.42 o 
  -1   3  19       40.36       18.65     23.84 o 
   0   3  19       30.97       18.89     23.52 o 
   1   3  19       18.48       44.35     23.93 o 
   2   3  19       10.12       24.70     24.46 o 
   3   3  19       23.25       20.50     25.18 o 
   4   3  19       23.81        8.09     26.07 o 
   5   3  19       27.33       22.10     27.34 o 
   6   3  19      181.88      189.69     34.73 o 
   7   3  19      216.52      175.31     36.49 o 
   8   3  19      172.74      149.47     38.09 o 
  -9   4  19        1.32       -0.40     37.14 o 
  -8   4  19       13.95       18.80     41.26 o 
  -7   4  19        1.56      -11.64     32.18 o 
  -6   4  19        5.33       -2.41     40.44 o 
  -5   4  19       87.39       71.80     40.44 o 
  -4   4  19        0.00        4.45     36.57 o 
  -3   4  19       16.57       -1.85     49.89 o 
  -2   4  19       98.34       75.13     36.25 o 
  -1   4  19       21.22       21.97     27.89 o 
   0   4  19      503.30      510.79     36.97 o 
   1   4  19       87.93      100.68     26.52 o 
   2   4  19       83.01       96.91     26.87 o 
   3   4  19       11.31      -25.22     25.22 o 
   4   4  19       28.63       10.96     26.82 o 
   5   4  19        2.97       -9.71     27.87 o 
   6   4  19      148.30      125.75     33.61 o 
   7   4  19       24.35       15.61     33.13 o 
  -8   5  19        0.81      -11.07     43.49 o 
  -7   5  19        0.63      -29.60     34.03 o 
  -6   5  19       18.33       -5.85     42.49 o 
  -5   5  19       16.75      -29.33     38.39 o 
  -4   5  19      114.66      114.63     41.67 o 
  -3   5  19        5.02       21.25     57.28 o 
  -2   5  19      281.44      304.97     48.13 o 
  -1   5  19      179.99      204.02     34.93 o 
   0   5  19       59.58       93.24     31.81 o 
   1   5  19       17.90       20.56     30.03 o 
   2   5  19        2.71       -5.46     25.51 o 
   3   5  19        3.35       -8.94     25.83 o 
   4   5  19       21.26        1.26     28.04 o 
   5   5  19        0.00      -28.96     28.96 o 
   6   5  19       18.74       17.90     31.82 o 
   7   5  19        8.13        3.98     35.20 o 
  -8   6  19      407.69      501.93     68.87 o 
  -7   6  19        0.49       -3.12     36.17 o 
  -6   6  19        2.83      -37.29     45.73 o 
  -5   6  19        1.05      -22.86     41.14 o 
  -4   6  19      121.02       97.85     42.98 o 
  -3   6  19       20.50       -9.38     37.22 o 
  -2   6  19      365.16      424.18     79.92 o 
  -1   6  19      179.33      187.34     44.41 o 
   0   6  19       80.94      171.56     36.77 o 
   1   6  19      212.56      287.79     39.78 o 
   2   6  19      450.01      526.09     46.72 o 
   3   6  19        9.37       19.82     33.85 o 
   4   6  19       14.45        0.54     34.30 o 
   5   6  19       41.74       -0.10     31.71 o 
   6   6  19        0.57      -32.67     32.67 o 
  -7   7  19       52.81       -9.25     40.06 o 
  -6   7  19       30.02       54.08     49.99 o 
  -5   7  19       47.35       30.97     44.95 o 
  -4   7  19        4.01      -11.55     41.81 o 
  -3   7  19        2.44      -19.96     37.46 o 
  -2   7  19      306.04      397.22     54.52 o 
  -1   7  19       16.00       55.84     41.80 o 
   0   7  19      104.77      122.33     44.09 o 
   1   7  19      117.86      125.66     36.59 o 
   2   7  19       36.12       45.93     35.13 o 
   3   7  19        4.55       39.09     36.75 o 
   4   7  19      240.31      289.38     44.88 o 
   5   7  19       49.23       60.41     40.54 o 
  -5   8  19       23.15      -24.59     46.03 o 
  -4   8  19        3.05       -5.60     43.64 o 
  -3   8  19       42.29       49.57     45.67 o 
  -2   8  19        1.29       16.14     43.35 o 
  -1   8  19       54.66       41.74     43.35 o 
   0   8  19       21.32       24.59     42.45 o 
   1   8  19       20.85       83.73     45.37 o 
   2   8  19       18.64      -23.37     36.96 o 
   3   8  19       47.67       12.65     37.47 o 
   4   8  19       23.35       -1.08     41.14 o 
  -3   9  19        0.42      -21.94     49.24 o 
  -2   9  19      103.26      101.24     50.76 o 
  -1   9  19       66.15       87.77     49.65 o 
   0   9  19        7.94       17.89     46.03 o 
   1   9  19       11.45        9.18     47.28 o 
   2   9  19        0.36       11.79     48.33 o 
  -9   0  20        4.62       60.98     71.14 o 
  -5   0  20        0.02       44.35     58.21 o 
  -4   0  20        0.94       10.33     38.18 o 
  -3   0  20        0.36      -34.26     34.26 o 
  -2   0  20      491.30      531.23     47.46 o 
  -1   0  20      377.32      423.31     48.51 o 
   0   0  20        6.94        2.62     36.57 o 
   1   0  20      494.34      475.09     60.51 o 
   2   0  20      211.62      258.56     46.33 o 
   3   0  20      124.97      121.98     41.57 o 
   4   0  20        0.04       -7.41     39.13 o 
   5   0  20      172.18      180.90     47.93 o 
   6   0  20        0.37      -16.40     41.80 o 
   7   0  20        7.08      -34.61     45.51 o 
  -9   1  20      129.11       75.76     68.37 o 
  -8   1  20       14.06       56.36     67.44 o 
  -7   1  20       13.95      -10.16     60.05 o 
  -6   1  20       87.47       49.89     56.36 o 
  -5   1  20        0.08       22.68     37.87 o 
  -4   1  20        0.32      -17.38     29.84 o 
  -3   1  20       47.27       46.86     26.75 o 
  -2   1  20      161.63      170.88     29.41 o 
  -1   1  20       60.49       57.63     26.17 o 
   0   1  20       49.71       50.09     25.91 o 
   1   1  20      263.76      258.63     31.48 o 
   2   1  20        1.81        7.72     25.24 o 
   3   1  20       64.97       68.61     26.82 o 
   4   1  20        5.58       -4.96     27.12 o 
   5   1  20       69.71       61.48     30.31 o 
   6   1  20       52.21       74.24     31.86 o 
   7   1  20       12.78      -27.89     32.33 o 
  -8   2  20      221.23      225.43     75.76 o 
  -7   2  20       21.93      -11.09     60.98 o 
  -6   2  20      103.28      145.05     66.52 o 
  -5   2  20        5.13      -35.11     53.59 o 
  -4   2  20       54.16       42.56     39.83 o 
  -3   2  20      158.59      174.48     34.66 o 
  -2   2  20       89.22      136.09     28.06 o 
  -1   2  20       91.24      104.74     27.54 o 
   0   2  20      325.77      349.33     33.77 o 
   1   2  20        5.50       33.47     26.04 o 
   2   2  20      164.08      247.91     32.22 o 
   3   2  20       47.09       23.57     26.76 o 
   4   2  20      273.20      323.85     36.28 o 
   5   2  20        2.57       -6.90     28.38 o 
   6   2  20      223.68      270.78     38.18 o 
   7   2  20      112.07       87.87     35.71 o 
  -8   3  20       13.30       47.12     68.37 o 
  -7   3  20        0.10      -44.35     63.75 o 
  -6   3  20       14.48       66.66     46.33 o 
  -5   3  20       14.81      -37.89     37.89 o 
  -4   3  20       56.35      118.26     62.82 o 
  -3   3  20       58.96       31.27     37.56 o 
  -2   3  20      119.46       41.39     33.58 o 
  -1   3  20       38.41       64.98     27.41 o 
   0   3  20        9.55       11.72     25.77 o 
   1   3  20      103.36       97.69     28.83 o 
   2   3  20       23.31       43.82     26.85 o 
   3   3  20       23.92       11.43     27.89 o 
   4   3  20       76.91       83.08     30.70 o 
   5   3  20       48.54       62.33     31.16 o 
   6   3  20        8.55      -14.97     31.96 o 
   7   3  20      173.64      230.29     41.54 o 
  -8   4  20       26.19      -55.43     65.60 o 
  -7   4  20       32.15      -43.42     62.82 o 
  -6   4  20       84.79      102.65     91.00 o 
  -5   4  20      175.17      136.77     46.26 o 
  -4   4  20      228.87      242.06     70.22 o 
  -3   4  20      118.81      224.44     46.38 o 
  -2   4  20      522.91      566.88     57.16 o 
  -1   4  20        1.62       39.22     31.89 o 
   0   4  20       40.23       61.08     32.07 o 
   1   4  20        0.48      -24.94     24.94 o 
   2   4  20        1.66       -1.93     27.81 o 
   3   4  20       31.96       37.75     29.20 o 
   4   4  20        3.49        5.83     29.89 o 
   5   4  20        8.36       -2.59     31.50 o 
   6   4  20       97.92      112.85     35.18 o 
  -7   5  20      114.44       83.77     50.94 o 
  -6   5  20        7.72        6.93     45.72 o 
  -5   5  20       28.87       41.38     44.58 o 
  -4   5  20        8.67      -12.62     40.14 o 
  -3   5  20       17.48       -8.12     39.52 o 
  -2   5  20       66.65       -4.16     38.54 o 
  -1   5  20        2.69       11.64     39.13 o 
   0   5  20        0.53      -24.57     31.44 o 
   1   5  20      141.25      180.20     38.91 o 
   2   5  20      248.89      265.62     41.89 o 
   3   5  20       18.44        1.88     30.22 o 
   4   5  20       65.30       53.90     32.51 o 
   5   5  20        1.55       27.28     32.21 o 
   6   5  20       19.09      -21.97     34.69 o 
  -6   6  20        5.82       41.74     50.94 o 
  -5   6  20       20.72        6.45     52.66 o 
  -4   6  20        1.48      -25.87     41.81 o 
  -3   6  20       37.63       59.13     62.82 o 
  -2   6  20        1.99      -26.12     41.39 o 
  -1   6  20        2.67      -23.70     39.52 o 
   0   6  20       58.18       34.91     42.79 o 
   1   6  20       64.29      100.70     37.75 o 
   2   6  20        0.00      -28.21     34.61 o 
   3   6  20       32.79       24.42     36.41 o 
   4   6  20       35.32       -0.12     39.81 o 
   5   6  20       74.17      112.60     43.33 o 
  -5   7  20       75.42      104.39     51.86 o 
  -4   7  20        7.64      -28.58     45.97 o 
  -3   7  20        6.12       -5.54     64.67 o 
  -2   7  20        7.48       -7.61     43.71 o 
  -1   7  20       29.09       11.73     43.41 o 
   0   7  20      108.48      140.22     48.94 o 
   1   7  20        0.23      -24.48     42.40 o 
   2   7  20       15.22       -6.92     36.91 o 
   3   7  20      167.50      196.47     59.59 o 
   4   7  20       31.12       48.79     44.17 o 
  -3   8  20       13.58       -0.92     67.44 o 
  -2   8  20       79.66       44.35     67.44 o 
  -1   8  20      137.33      118.70     76.22 o 
   0   8  20       93.75      104.07     50.91 o 
   1   8  20       54.63       17.96     48.98 o 
   2   8  20        4.89       31.08     49.16 o 
  -7   1  21        1.86        6.47     57.28 o 
  -6   1  21       19.76       40.65     67.44 o 
  -5   1  21       80.30       97.93     63.75 o 
  -4   1  21       24.85      -10.92     34.66 o 
  -3   1  21        2.12       -3.04     28.92 o 
  -2   1  21       10.47       -1.26     27.69 o 
  -1   1  21       13.45       12.38     27.82 o 
   0   1  21        1.13      -17.24     26.84 o 
   1   1  21      130.22      105.49     30.01 o 
   2   1  21      276.89      321.35     36.71 o 
   3   1  21       28.04       45.07     30.20 o 
   4   1  21      342.85      379.86     39.78 o 
   5   1  21        1.86      -13.83     30.92 o 
   6   1  21       33.23       64.21     36.39 o 
  -7   2  21       52.76       93.31     74.84 o 
  -5   2  21      173.57      193.79     50.76 o 
  -4   2  21        8.71      -15.74     40.49 o 
  -3   2  21        7.05       12.73     41.14 o 
  -2   2  21      113.56       82.41     29.53 o 
  -1   2  21       84.85      123.99     32.22 o 
   0   2  21      392.49      456.00     39.00 o 
   1   2  21      225.46      285.88     35.08 o 
   2   2  21        7.98       -2.70     28.64 o 
   3   2  21       16.56        6.52     29.41 o 
   4   2  21        5.17      -29.66     29.66 o 
   5   2  21      266.95      301.20     40.63 o 
   6   2  21       13.61       27.33     34.59 o 
  -7   3  21        5.84       14.78     69.29 o 
  -6   3  21      188.39      230.05     74.84 o 
  -5   3  21        9.25      -25.87     61.90 o 
  -4   3  21      299.36      347.54     53.66 o 
  -3   3  21        0.65      -21.59     40.17 o 
  -2   3  21        2.90      -32.99     38.21 o 
  -1   3  21      123.28      164.26     36.61 o 
   0   3  21       31.63       41.83     29.70 o 
   1   3  21      247.96      307.54     35.98 o 
   2   3  21        0.92       23.93     29.49 o 
   3   3  21       55.40       48.53     30.64 o 
   4   3  21       66.11       49.69     33.09 o 
   5   3  21       61.87       60.40     34.24 o 
  -6   4  21      214.61      153.52     53.46 o 
  -5   4  21       49.80       72.00     46.03 o 
  -4   4  21      130.56      175.84     49.32 o 
  -3   4  21      289.72      350.12     55.52 o 
  -2   4  21       55.12       37.80     48.50 o 
  -1   4  21        6.84       13.27     40.14 o 
   0   4  21       35.29        8.95     33.58 o 
   1   4  21       81.60      103.27     37.08 o 
   2   4  21       44.20       28.38     31.60 o 
   3   4  21       96.20      102.00     33.99 o 
   4   4  21      113.97       87.29     34.91 o 
   5   4  21       13.55      -24.55     33.81 o 
  -6   5  21        7.75       72.06     79.45 o 
  -5   5  21       19.27      -19.83     48.22 o 
  -4   5  21       99.71       87.77     70.22 o 
  -3   5  21       28.39       67.31     46.68 o 
  -2   5  21       72.26       90.54     46.98 o 
  -1   5  21      456.79      512.72     62.71 o 
   0   5  21      423.90      611.40     63.36 o 
   1   5  21      171.03      175.35     41.74 o 
   2   5  21      160.09      172.49     41.46 o 
   3   5  21       31.27       54.56     38.54 o 
   4   5  21       11.15      -33.65     33.65 o 
  -4   6  21       41.34       37.88     71.14 o 
  -3   6  21       54.63       70.47     49.32 o 
  -2   6  21      192.09      205.10     54.22 o 
  -1   6  21        4.93        4.70     44.72 o 
   0   6  21      168.39      192.56     51.21 o 
   1   6  21        0.08       -9.78     36.78 o 
   2   6  21       24.56       -0.91     38.00 o 
   3   6  21        0.20        4.88     41.22 o 
  -2   7  21        7.73       20.24     49.82 o 
  -1   7  21        5.41      -24.38     47.09 o 
   0   7  21       37.43       45.81     49.64 o 
   1   7  21       12.66      -29.30     48.67 o 
  -5   0  22        9.93      -26.79     66.52 o 
  -4   0  22        0.09      -25.87     63.75 o 
  -3   0  22        0.18       23.90     45.06 o 
  -2   0  22      141.60      156.71     47.85 o 
  -1   0  22       14.70       15.83     44.09 o 
   0   0  22      448.78      407.97     58.10 o 
   1   0  22      366.09      458.66     58.44 o 
   2   0  22      137.20      213.96     51.93 o 
   3   0  22       42.28       31.94     46.33 o 
   4   0  22      399.08      428.65     62.71 o 
  -6   1  22        0.37       69.29     69.29 o 
  -5   1  22        6.40      -44.35     66.52 o 
  -4   1  22        2.68      -32.34     62.82 o 
  -3   1  22       12.59       -9.11     35.20 o 
  -2   1  22      110.85      112.37     33.57 o 
  -1   1  22       64.84       82.63     32.67 o 
   0   1  22       82.71       81.33     31.89 o 
   1   1  22      257.34      286.69     37.87 o 
   2   1  22       17.10        8.82     31.21 o 
   3   1  22        0.01      -21.13     31.20 o 
   4   1  22       38.94       12.88     34.10 o 
  -6   2  22       24.87       25.87     72.06 o 
  -5   2  22       82.73      142.28     77.61 o 
  -4   2  22        1.10      -40.82     45.40 o 
  -3   2  22        0.20      -16.75     46.71 o 
  -2   2  22       87.73      128.42     46.82 o 
  -1   2  22      297.46      405.51     39.73 o 
   0   2  22       49.69       63.77     31.97 o 
   1   2  22       72.35      107.83     32.95 o 
   2   2  22      128.67      106.86     33.56 o 
   3   2  22       31.33        9.25     33.59 o 
   4   2  22       42.21       -2.76     34.39 o 
  -5   3  22       44.68       14.25     50.63 o 
  -4   3  22        0.18      -42.96     46.38 o 
  -3   3  22        4.70      -19.18     46.37 o 
  -2   3  22        5.70      -31.50     42.70 o 
  -1   3  22      135.58      143.57     40.03 o 
   0   3  22      108.52      125.27     41.07 o 
   1   3  22       69.13       27.74     32.72 o 
   2   3  22       80.51       77.55     34.27 o 
   3   3  22      114.25      138.55     37.32 o 
  -4   4  22      136.09      150.09     53.22 o 
  -3   4  22       53.17       66.74     52.21 o 
  -2   4  22       76.84       24.97     57.74 o 
  -1   4  22      320.97      428.45     60.43 o 
   0   4  22      256.84      296.12     46.34 o 
   1   4  22       20.74       43.55     39.60 o 
   2   4  22       81.30      116.28     42.95 o 
   3   4  22        5.76       -3.33     35.18 o 
  -3   5  22        0.59       12.73     49.97 o 
  -2   5  22       77.47      100.70     72.99 o 
  -1   5  22       38.05       28.49     76.22 o 
   0   5  22      138.30       65.33     51.91 o 
   1   5  22       70.44       40.32     40.89 o 
  -3   1  23        1.80       23.16     50.25 o 
  -2   1  23      245.18      301.05     48.15 o 
  -1   1  23        3.33       -5.76     33.85 o 
   0   1  23       21.75       16.87     34.79 o 
   1   1  23       92.83      106.38     37.39 o 
   2   1  23        8.44        9.16     35.00 o 
  -3   2  23      237.75      247.19     63.29 o 
  -2   2  23       62.91       68.06     94.70 o 
  -1   2  23      129.92      147.82     43.74 o 
   0   2  23        7.13       -4.89     34.16 o 
   1   2  23        0.39       -5.38     34.17 o 
  -2   3  23        0.44      -10.43     49.90 o 
  -1   3  23       27.15       67.43     50.64 o 
   0   3  23        1.22       40.68     42.25 o 
                                                 
